# Supplementary material for: ﻿Island hoppers: Integrative taxonomic revision of Hogna wolf spiders (Araneae, Lycosidae) endemic to the Madeira islands with description of a new species
Source: Zookeys. 2022 Feb 16;1086:84–135. doi: 10.3897/zookeys.1086.68015 (PMC8866340; doi:10.3897/zookeys.1086.68015)
Supplement: XML Treatment for Hogna blackwalli [file zookeys.1086.68015-treatment2.xml]

<!DOCTYPE tp:taxon-treatment
  PUBLIC "-//TaxonX//DTD Taxonomic Treatment Publishing DTD v0 20100105//EN" "tax-treatment-NSO.dtd">
<tp:taxon-treatment xmlns:tp="http://www.plazi.org/taxpub"><tp:treatment-meta><kwd-group><label>Taxon classification</label><kwd>
                  <named-content content-type="kingdom">Animalia</named-content>
                </kwd><kwd>
                  <named-content content-type="order">Araneae</named-content>
                </kwd><kwd>
                  <named-content content-type="family">Lycosidae</named-content>
                </kwd></kwd-group><mixed-citation publication-type="journal"><person-group><name><surname>Crespo</surname><given-names>Luís C.</given-names></name><name><surname>Silva</surname><given-names>Isamberto</given-names></name><name><surname>Enguídanos</surname><given-names>Alba</given-names></name><name><surname>Cardoso</surname><given-names>Pedro</given-names></name><name><surname>Arnedo</surname><given-names>Miquel</given-names></name></person-group><article-title>﻿Island hoppers: Integrative taxonomic revision of <italic><tp:taxon-name><tp:taxon-name-part taxon-name-part-type="genus" reg="Hogna">Hogna</tp:taxon-name-part></tp:taxon-name></italic> wolf spiders (<tp:taxon-name><tp:taxon-name-part taxon-name-part-type="order">Araneae</tp:taxon-name-part></tp:taxon-name>, <tp:taxon-name><tp:taxon-name-part taxon-name-part-type="family">Lycosidae</tp:taxon-name-part></tp:taxon-name>) endemic to the Madeira islands with description of a new species</article-title><source>Zookeys</source><day>16</day><month>02</month><year>2022</year><volume>1086</volume><fpage>84</fpage><lpage>135</lpage><pub-id pub-id-type="doi">10.3897/zookeys.1086.68015</pub-id></mixed-citation></tp:treatment-meta><tp:nomenclature><label>﻿</label><tp:taxon-name>
                <object-id xmlns:xlink="http://www.w3.org/1999/xlink" content-type="arpha" xlink:type="simple">39F12636-8644-5F24-B82E-FA76BF117B10</object-id>
                <tp:taxon-name-part taxon-name-part-type="genus" reg="Hogna">Hogna</tp:taxon-name-part>
                <tp:taxon-name-part taxon-name-part-type="species" reg="blackwalli">blackwalli</tp:taxon-name-part>
              </tp:taxon-name><tp:taxon-authority>(Johnson, 1863)</tp:taxon-authority><xref ref-type="fig" rid="F6">Figures 6</xref><xref ref-type="fig" rid="F7">, 7</xref><xref ref-type="fig" rid="F8">, 8</xref><tp:nomenclature-citation-list><tp:nomenclature-citation><tp:taxon-name>
                    <tp:taxon-name-part taxon-name-part-type="genus" reg="Lycosa">Lycosa</tp:taxon-name-part>
                    <tp:taxon-name-part taxon-name-part-type="species" reg="blackwalli">blackwalli</tp:taxon-name-part>
                  </tp:taxon-name><comment>Johnson, 1863: 152 (Dmf).</comment></tp:nomenclature-citation><tp:nomenclature-citation><tp:taxon-name>
                    <tp:taxon-name-part taxon-name-part-type="genus" reg="Trochosa">Trochosa</tp:taxon-name-part>
                    <tp:taxon-name-part taxon-name-part-type="species" reg="maderiana">maderiana</tp:taxon-name-part>
                  </tp:taxon-name><comment>Thorell, 1875: 167 (mf, misidentification).</comment></tp:nomenclature-citation><tp:nomenclature-citation><tp:taxon-name>
                    <tp:taxon-name-part taxon-name-part-type="genus" reg="Geolycosa">Geolycosa</tp:taxon-name-part>
                    <tp:taxon-name-part taxon-name-part-type="species" reg="blackwalli">blackwalli</tp:taxon-name-part>
                  </tp:taxon-name><comment>Roewer, 1955: 241.</comment></tp:nomenclature-citation><tp:nomenclature-citation><tp:taxon-name>
                    <tp:taxon-name-part taxon-name-part-type="genus" reg="Geolycosa">Geolycosa</tp:taxon-name-part>
                    <tp:taxon-name-part taxon-name-part-type="species" reg="blackwalli">blackwalli</tp:taxon-name-part>
                  </tp:taxon-name><comment>Roewer, 1960: 691, fig. 387a–d (mf).</comment></tp:nomenclature-citation><tp:nomenclature-citation><tp:taxon-name>
                    <tp:taxon-name-part taxon-name-part-type="genus" reg="Geolycosa">Geolycosa</tp:taxon-name-part>
                    <tp:taxon-name-part taxon-name-part-type="species" reg="ingens">ingens</tp:taxon-name-part>
                  </tp:taxon-name><comment>Denis, 1962: 96, f. 78 (f, misidentification).</comment></tp:nomenclature-citation><tp:nomenclature-citation><tp:taxon-name>
                    <tp:taxon-name-part taxon-name-part-type="genus" reg="Hogna">Hogna</tp:taxon-name-part>
                    <tp:taxon-name-part taxon-name-part-type="species" reg="maderiana">maderiana</tp:taxon-name-part>
                  </tp:taxon-name><comment>Wunderlich, 1992: 461, fig. 720c–e (mf, S).</comment></tp:nomenclature-citation><tp:nomenclature-citation><tp:taxon-name>
                    <tp:taxon-name-part taxon-name-part-type="genus" reg="Hogna">Hogna</tp:taxon-name-part>
                    <tp:taxon-name-part taxon-name-part-type="species" reg="maderiana">maderiana</tp:taxon-name-part>
                  </tp:taxon-name><comment>Wunderlich, 1995: 416, fig. 28 (f).</comment></tp:nomenclature-citation></tp:nomenclature-citation-list></tp:nomenclature><tp:treatment-sec sec-type="Types" id="SECID0EFEBG"><title>Types.</title><p><bold><italic>Syntypes</italic></bold>: Madeira • 2 ♀♀; Pico Ruivo, leg. Johnson, stored at <named-content xmlns:xlink="http://www.w3.org/1999/xlink" content-type="dwc:institutional_code" xlink:type="simple">OUMNH</named-content>, collection number 1617. Examined.</p></tp:treatment-sec><tp:treatment-sec sec-type="material" id="SECID0EUEBG"><title>Material examined.</title><p>Madeira • between Pico do Areeiro and Poiso, 1 ♀ (SMF65685), leg. K. Groh; Caramujo, <named-content xmlns:xlink="http://www.w3.org/1999/xlink" content-type="dwc:verbatimCoordinates" xlink:type="simple"><named-content content-type="geo-json" specific-use="{&#34;type&#34;:&#34;Point&#34;,&#34;coordinates&#34;:[-17.062050,32.771610]}" id="NCID0E4EBG" xlink:type="simple">32.77161°N, 17.06205°W</named-content></named-content>, 1 ♂ (CRBALC0010: LC010), 23.VIII.2016 (collected as subadult, reared in captivity to adult on 7.X.2016), hand collecting, leg. L. Crespo; “Funchal” [probably north of it because “600 to 2000 ft.” is written in label], 1 ♀ (<named-content xmlns:xlink="http://www.w3.org/1999/xlink" content-type="dwc:institutional_code" xlink:type="simple">NHM</named-content>, mounted dry), V.1895, leg. O. Grant; Paúl da Serra, 1 ♀ (SMF65684), hand collecting, leg. I. Silva, 1 ♀ (CRBALC0496: LC254) and 3 juveniles (CRBALC0495: LC253, CRBALC0497: LC255, CRBALC0499: LC256), <named-content xmlns:xlink="http://www.w3.org/1999/xlink" content-type="dwc:verbatimCoordinates" xlink:type="simple"><named-content content-type="geo-json" specific-use="{&#34;type&#34;:&#34;Point&#34;,&#34;coordinates&#34;:[-17.099780,32.781820]}" id="NCID0EJFBG" xlink:type="simple">32.78182°N, 17.09978°W</named-content></named-content>, 28.III.2017, hand collecting, leg. L. Crespo &amp; I. Silva; Paúl da Serra / Rabaçal, 5 ♀♀ (SMF65696); Pico do Areeiro, <named-content xmlns:xlink="http://www.w3.org/1999/xlink" content-type="dwc:verbatimCoordinates" xlink:type="simple"><named-content content-type="geo-json" specific-use="{&#34;type&#34;:&#34;Point&#34;,&#34;coordinates&#34;:[-16.934448,32.739067]}" id="NCID0ERFBG" xlink:type="simple">32.739067°N, 16.934448°W</named-content></named-content>, 1 ♀ (CRBALC0516: LC270), 27.III.2017, hand collecting, leg. I. Silva; Pico do Cidrão, <named-content xmlns:xlink="http://www.w3.org/1999/xlink" content-type="dwc:verbatimCoordinates" xlink:type="simple"><named-content content-type="geo-json" specific-use="{&#34;type&#34;:&#34;Point&#34;,&#34;coordinates&#34;:[-16.938770,32.740360]}" id="NCID0EZFBG" xlink:type="simple">32.74036°N, 16.93877°W</named-content></named-content>, 1 ♀ (CRBALC0489: LC286), 27.III.2017, hand collecting, leg. L. Crespo; Rabaçal, 1 ♀ (<abbrev xmlns:xlink="http://www.w3.org/1999/xlink" xlink:title="French National Museum of Natural History" id="ABBRID0E5FBG" xlink:type="simple">MNHNP</abbrev> AR16185), IV.1957, leg. H. Coiffait, 1 ♀ (SMF65683), 18.VIII.1991, hand collecting, leg. I. Silva; Ribeiro Bonito, <named-content xmlns:xlink="http://www.w3.org/1999/xlink" content-type="dwc:verbatimCoordinates" xlink:type="simple"><named-content content-type="geo-json" specific-use="{&#34;type&#34;:&#34;Point&#34;,&#34;coordinates&#34;:[-16.937100,32.795820]}" id="NCID0EFGBG" xlink:type="simple">32.79582°N, 16.93710°W</named-content></named-content>, 1 juvenile (CRBALC0014: LC014), 4.VIII.2016, hand collecting, leg. L. Crespo; trail from Paúl da Serra to Montado dos Pessegueiros, <named-content xmlns:xlink="http://www.w3.org/1999/xlink" content-type="dwc:verbatimCoordinates" xlink:type="simple"><named-content content-type="geo-json" specific-use="{&#34;type&#34;:&#34;Point&#34;,&#34;coordinates&#34;:[-17.098570,32.788370]}" id="NCID0ENGBG" xlink:type="simple">32.78837°N, 17.09857°W</named-content></named-content>, 1 ♀ (CRBALC0271: LC252) and 2 juveniles (CRBALC0498: LC292, CRBALC0502: LC293), 28.III.2017, hand collecting, leg. L. Crespo &amp; I. Silva, 2 ♀♀ (CRBALC0503: LC257, CRBALC0515: LC259) and 1 juvenile (CRBALC0514: LC258), 31.III.2017, hand collecting, leg. L. Crespo, M. Arnedo &amp; P. Oromí, 1 ♂ (CRBALC0718), 2 ♀♀ (CRBALC0601, CRBALC0605) and 2 juveniles (CRBALC0603, CRBALC0698), 4.IV.2018, hand collecting, leg. L. Crespo &amp; A. Bellvert; 1 ♀ (SMF9910750), 1 ♂, 2 ♀♀ and 4 juveniles (<named-content xmlns:xlink="http://www.w3.org/1999/xlink" content-type="dwc:institutional_code" xlink:type="simple">NHRS</named-content>-JUST-000001114), 2 ♀♀ (<named-content xmlns:xlink="http://www.w3.org/1999/xlink" content-type="dwc:institutional_code" xlink:type="simple">NHM</named-content>, mounted dry), [no collection data except for the data of collection of one of these females, IX.1963].</p></tp:treatment-sec><tp:treatment-sec sec-type="diagnosis" id="SECID0E1GBG"><title>Diagnosis.</title><p><italic><tp:taxon-name><tp:taxon-name-part taxon-name-part-type="genus" reg="Hogna">Hogna</tp:taxon-name-part><tp:taxon-name-part taxon-name-part-type="species" reg="blackwalli">blackwalli</tp:taxon-name-part></tp:taxon-name></italic> can be diagnosed from all other Madeiran <italic><tp:taxon-name><tp:taxon-name-part taxon-name-part-type="genus" reg="Hogna">Hogna</tp:taxon-name-part></tp:taxon-name></italic> by the aspect of its legs, with two small patches of yellow setae in the joints of anterior tibiae with metatarsi and of metatarsi with tarsi (Fig. <xref ref-type="fig" rid="F26">26A</xref>). In addition, by the genitalia: in males, the embolus with tip tilted retrolaterally and a tegular apophysis with a long, sharp ventral spur (Fig. <xref ref-type="fig" rid="F6">6A–C</xref>). In females, the epigynal anterior pocket shows a small indentation on the lateral border (white arrow in Fig. <xref ref-type="fig" rid="F6">6D</xref>).</p><fig id="F6" position="float" orientation="portrait"><object-id xmlns:xlink="http://www.w3.org/1999/xlink" content-type="doi" xlink:type="simple">10.3897/zookeys.1086.68015.figure6</object-id><object-id xmlns:xlink="http://www.w3.org/1999/xlink" content-type="arpha" xlink:type="simple">FB308306-D32F-5BC8-AA0F-760AE33AAB65</object-id><label>Figure 6.</label><caption><p><italic><tp:taxon-name><tp:taxon-name-part taxon-name-part-type="genus" reg="Hogna">Hogna</tp:taxon-name-part><tp:taxon-name-part taxon-name-part-type="species" reg="blackwalli">blackwalli</tp:taxon-name-part></tp:taxon-name></italic><bold>A–C</bold> male (CRBALC0718): <bold>A</bold> left male pedipalp, ventral <bold>B</bold> detail of the median apophysis, anteroventral <bold>C</bold><abbrev xmlns:xlink="http://www.w3.org/1999/xlink" xlink:title="scanning electron microscope" id="ABBRID0EZIBG" xlink:type="simple">SEM</abbrev> image, right male pedipalp, ventral <bold>D, E</bold> female (CRBALC0516): <bold>D</bold> epigyne, ventral (white arrow points to an indentation that may be helpful for diagnosis) <bold>E</bold> vulva, dorsal. Abbreviations, male pedipalp: <abbrev xmlns:xlink="http://www.w3.org/1999/xlink" xlink:title="apical point" id="ABBRID0EDJBG" xlink:type="simple">AT</abbrev> – anterior point, C – cymbium, E – embolus, P – palea, R – ridge, T – tegulum, TA – terminal apophysis, <abbrev xmlns:xlink="http://www.w3.org/1999/xlink" xlink:title="tegular apophysis" id="ABBRID0EHJBG" xlink:type="simple">TgA</abbrev> – tegular apophysis, <abbrev xmlns:xlink="http://www.w3.org/1999/xlink" xlink:title="ventral spur" id="ABBRID0ELJBG" xlink:type="simple">VS</abbrev> – ventral spur. Abbreviations, female genitalia: D – diverticulum, H – epigynal hoods, <abbrev xmlns:xlink="http://www.w3.org/1999/xlink" xlink:title="median septum" id="ABBRID0EPJBG" xlink:type="simple">MS</abbrev> – median septum, S – spermatheca. Scale bars: 0.5 mm (<bold>A, D, E</bold>); 0.2 mm (<bold>B, C</bold>).</p></caption><graphic xmlns:xlink="http://www.w3.org/1999/xlink" xlink:href="zookeys-1086-084-g006.jpg" position="float" orientation="portrait" xlink:type="simple" id="oo_646986.jpg"><uri content-type="original_file" xlink:type="simple">https://binary.pensoft.net/fig/646986</uri></graphic></fig></tp:treatment-sec><tp:treatment-sec sec-type="redescription" id="SECID0E3JBG"><title>Redescription.</title><p><bold>Male</bold> (<italic>CRBALC0718</italic>): (Fig. <xref ref-type="fig" rid="F6">6A–C</xref>). Total length: 18.9; carapace: 9.1 long, 6.8 wide.</p><p><bold><italic>Colour</italic></bold>: carapace brown, with short black setae except anteriorly and laterally, where short white setae and long black setae are present; median cream longitudinal band present, covered with short white setae, anteriorly broadened, with suffused greyish brown patches covered by yellow setae; two yellow marginal bands, suffused with greyish brown patches, covered with short white setae; four black striae well visible on each flank. Chelicerae black, covered mostly in black setae but with sparse yellow setae. Gnathocoxae very dark orange-brown, labium blackish; sternum black, with a faint, thin longitudinal stripe extending to less than half of sternum length. Legs grey to greyish brown, with seven or eight patches of white setae (anterior legs with eight, posterior legs seven) except the patches in anterior metatarsi, both yellow. Pedipalpal femur as legs, patella, tibia and proximal cymbium with yellow to orange setae, apical cymbium covered in black setae. Abdomen with a pair of anterolateral black patches, extending laterally into grey to black flanks, interspersed with white patches; a median orange lanceolate patch is bordered by the aforementioned pattern, posteriorly also by dark chevrons; venter with a wide longitudinal black band, bordered by a mesh of white and black patches.</p><p><bold><italic>Eyes</italic></bold>: <abbrev xmlns:xlink="http://www.w3.org/1999/xlink" xlink:title="median ocular quadrangle" id="ABBRID0EYKBG" xlink:type="simple">MOQ</abbrev>: <abbrev xmlns:xlink="http://www.w3.org/1999/xlink" xlink:title="median eye row width" id="ABBRID0E3KBG" xlink:type="simple">MW</abbrev> = 0.7 <abbrev xmlns:xlink="http://www.w3.org/1999/xlink" xlink:title="posterior eye row width" id="ABBRID0EALBG" xlink:type="simple">PW</abbrev>, <abbrev xmlns:xlink="http://www.w3.org/1999/xlink" xlink:title="median eye row width" id="ABBRID0EELBG" xlink:type="simple">MW</abbrev> = 1.1 <abbrev xmlns:xlink="http://www.w3.org/1999/xlink" xlink:title="length between hind border of posterior eye and front border of median eye" id="ABBRID0EILBG" xlink:type="simple">LMP</abbrev>, <abbrev xmlns:xlink="http://www.w3.org/1999/xlink" xlink:title="median eye row width" id="ABBRID0EMLBG" xlink:type="simple">MW</abbrev> = 1.1 <abbrev xmlns:xlink="http://www.w3.org/1999/xlink" xlink:title="anterior eye row width" id="ABBRID0EQLBG" xlink:type="simple">AW</abbrev>; <abbrev xmlns:xlink="http://www.w3.org/1999/xlink" xlink:title="clypeus" id="ABBRID0EULBG" xlink:type="simple">Cl</abbrev> = 0.5 DAME. Anterior eye row slightly procurved.</p><p><bold><italic>Legs</italic></bold>: Measurements: Leg I: 27.3, <abbrev xmlns:xlink="http://www.w3.org/1999/xlink" xlink:title="tibia" id="ABBRID0E6LBG" xlink:type="simple">Ti</abbrev>: 6.4; Leg IV: 29.7, <abbrev xmlns:xlink="http://www.w3.org/1999/xlink" xlink:title="tibia" id="ABBRID0EDMBG" xlink:type="simple">Ti</abbrev>: 6.6; <abbrev xmlns:xlink="http://www.w3.org/1999/xlink" xlink:title="Length to Diameter of Tibia I" id="ABBRID0EHMBG" xlink:type="simple">TiIL/D</abbrev>: 5.8. Spination of Leg I: <abbrev xmlns:xlink="http://www.w3.org/1999/xlink" xlink:title="femur" id="ABBRID0ELMBG" xlink:type="simple">Fe</abbrev>: d1.1.0, p0.0.2; <abbrev xmlns:xlink="http://www.w3.org/1999/xlink" xlink:title="tibia" id="ABBRID0EPMBG" xlink:type="simple">Ti</abbrev>: p0.0.1, v2l.2l.2s; <abbrev xmlns:xlink="http://www.w3.org/1999/xlink" xlink:title="metatarsus" id="ABBRID0ETMBG" xlink:type="simple">Mt</abbrev>: p0.0.1, r0.0.1, v2l.2l.1s. <abbrev xmlns:xlink="http://www.w3.org/1999/xlink" xlink:title="metatarsus" id="ABBRID0EXMBG" xlink:type="simple">Mt</abbrev> with very dense scopulae.</p><p><bold><italic>Pedipalp</italic></bold>: cymbium with eight dark, stout, macrosetae at tip, <abbrev xmlns:xlink="http://www.w3.org/1999/xlink" xlink:title="femur" id="ABBRID0ECNBG" xlink:type="simple">Fe</abbrev> with two dorsal and an apical row of four spines, <abbrev xmlns:xlink="http://www.w3.org/1999/xlink" xlink:title="Patella" id="ABBRID0EGNBG" xlink:type="simple">Pa</abbrev> with one prolateral spine, <abbrev xmlns:xlink="http://www.w3.org/1999/xlink" xlink:title="tibia" id="ABBRID0EKNBG" xlink:type="simple">Ti</abbrev> with one dorsal, one dorsoprolateral, and one prolateral spines. Tegular apophysis with ventral spur long, sharp, with a concave ridge leading to a thin apical point (Fig. <xref ref-type="fig" rid="F6">6A, B</xref>); terminal apophysis blade-shaped with sharp end (Fig. <xref ref-type="fig" rid="F6">6A–C</xref>); embolus short, with tip directed laterally (Fig. <xref ref-type="fig" rid="F6">6A–C</xref>); palea large (Fig. <xref ref-type="fig" rid="F6">6A</xref>).</p><p><bold>Female</bold> (<italic>CRBALC0516</italic>): (Fig. <xref ref-type="fig" rid="F6">6D, E</xref>). Total length 29.9; carapace: 10.4 long, 8.0 wide.</p><p><bold><italic>Colour</italic></bold>: overall as in male, but darker. Sternum entirely black. Yellow setae in pedipalp restricted to the joints of tibia with tarsus and patella with tibia.</p><p><bold><italic>Eyes</italic></bold>: <abbrev xmlns:xlink="http://www.w3.org/1999/xlink" xlink:title="median ocular quadrangle" id="ABBRID0EWOBG" xlink:type="simple">MOQ</abbrev>: <abbrev xmlns:xlink="http://www.w3.org/1999/xlink" xlink:title="median eye row width" id="ABBRID0E1OBG" xlink:type="simple">MW</abbrev> = 0.7 <abbrev xmlns:xlink="http://www.w3.org/1999/xlink" xlink:title="posterior eye row width" id="ABBRID0E5OBG" xlink:type="simple">PW</abbrev>, <abbrev xmlns:xlink="http://www.w3.org/1999/xlink" xlink:title="median eye row width" id="ABBRID0ECPBG" xlink:type="simple">MW</abbrev> = 1.2 <abbrev xmlns:xlink="http://www.w3.org/1999/xlink" xlink:title="length between hind border of posterior eye and front border of median eye" id="ABBRID0EGPBG" xlink:type="simple">LMP</abbrev>, <abbrev xmlns:xlink="http://www.w3.org/1999/xlink" xlink:title="median eye row width" id="ABBRID0EKPBG" xlink:type="simple">MW</abbrev> = 1.1 <abbrev xmlns:xlink="http://www.w3.org/1999/xlink" xlink:title="anterior eye row width" id="ABBRID0EOPBG" xlink:type="simple">AW</abbrev>; <abbrev xmlns:xlink="http://www.w3.org/1999/xlink" xlink:title="clypeus" id="ABBRID0ESPBG" xlink:type="simple">Cl</abbrev> = 0.7 DAME. Anterior eye row slightly procurved.</p><p><bold><italic>Legs</italic></bold>: Measurements: Leg I: 27.7, TiI: 6.3; Leg IV: 31.8, TiIV: 6.8; <abbrev xmlns:xlink="http://www.w3.org/1999/xlink" xlink:title="Length to Diameter of Tibia I" id="ABBRID0E4PBG" xlink:type="simple">TiIL/D</abbrev>: 3.8. Spination of Leg I: FeI: d1.1.0, p0.0.2; TiI: p0.0.1, v2l.2l.2s; MtI: p0.0.1, r0.0.1, v2l.2l.1s. MtI with very dense scopulae.</p><p><bold><italic>Epigyne</italic></bold>: anterior pockets almost touching, short, with lateral borders anteriorly parallel, medially slightly divergent after a small sinuosity (white arrow in Fig. <xref ref-type="fig" rid="F6">6D</xref>); anterior pocket cavities deep; median septum with narrow posterior transverse part (Fig. <xref ref-type="fig" rid="F6">6D</xref>); spermathecae globular (Fig. <xref ref-type="fig" rid="F6">6E</xref>); copulatory ducts with small, stout diverticulum ventrally (Fig. <xref ref-type="fig" rid="F6">6E</xref>); fertilisation ducts emerging at the base of copulatory duct (Fig. <xref ref-type="fig" rid="F6">6E</xref>).</p><fig id="F7" position="float" orientation="portrait"><object-id xmlns:xlink="http://www.w3.org/1999/xlink" content-type="doi" xlink:type="simple">10.3897/zookeys.1086.68015.figure7</object-id><object-id xmlns:xlink="http://www.w3.org/1999/xlink" content-type="arpha" xlink:type="simple">C9205579-E0A5-5B0C-A1BB-0BD45DCB4B16</object-id><label>Figure 7.</label><caption><p>Photograph of <italic><tp:taxon-name><tp:taxon-name-part taxon-name-part-type="genus" reg="Hogna">H.</tp:taxon-name-part><tp:taxon-name-part taxon-name-part-type="species" reg="blackwalli">blackwalli</tp:taxon-name-part></tp:taxon-name></italic>. Female specimen, recently dead, in captivity. Photograph credit Emídio Machado.</p></caption><graphic xmlns:xlink="http://www.w3.org/1999/xlink" xlink:href="zookeys-1086-084-g007.jpg" position="float" orientation="portrait" xlink:type="simple" id="oo_646987.jpg"><uri content-type="original_file" xlink:type="simple">https://binary.pensoft.net/fig/646987</uri></graphic></fig></tp:treatment-sec><tp:treatment-sec sec-type="Intraspecific variation" id="SECID0EURBG"><title>Intraspecific variation.</title><p>Carapace length, males: 7.4–9.1, females: 8.9–10.4. Suffused greyish brown patches in median yellow longitudinal band not necessarily covered with yellow setae. Epigyne can present two small depressions in the base of median septum, which can be of variable length, position and concavity of inflexion of the lateral hood walls can also be variable, either placed near hoods or medially, median septum can be swollen medially.</p></tp:treatment-sec><tp:treatment-sec sec-type="distribution" id="SECID0EZRBG"><title>Distribution.</title><p>This species is known from areas in or near the laurel forest patch in Madeira, in the north half of the island (Fig. <xref ref-type="fig" rid="F8">8</xref>).</p><fig id="F8" position="float" orientation="portrait"><object-id xmlns:xlink="http://www.w3.org/1999/xlink" content-type="doi" xlink:type="simple">10.3897/zookeys.1086.68015.figure8</object-id><object-id xmlns:xlink="http://www.w3.org/1999/xlink" content-type="arpha" xlink:type="simple">07AA2C43-E1AA-5F0C-8F47-8512C6265BCE</object-id><label>Figure 8.</label><caption><p>Distribution of <italic><tp:taxon-name><tp:taxon-name-part taxon-name-part-type="genus" reg="Hogna">H.</tp:taxon-name-part><tp:taxon-name-part taxon-name-part-type="species" reg="blackwalli">blackwalli</tp:taxon-name-part></tp:taxon-name></italic>. Circles: present records; black triangles: revised records from literature; white triangles: unconfirmed records from literature.</p></caption><graphic xmlns:xlink="http://www.w3.org/1999/xlink" xlink:href="zookeys-1086-084-g008.jpg" position="float" orientation="portrait" xlink:type="simple" id="oo_646988.jpg"><uri content-type="original_file" xlink:type="simple">https://binary.pensoft.net/fig/646988</uri></graphic></fig></tp:treatment-sec><tp:treatment-sec sec-type="ecology" id="SECID0E2SBG"><title>Ecology.</title><p><italic><tp:taxon-name><tp:taxon-name-part taxon-name-part-type="genus" reg="Hogna">Hogna</tp:taxon-name-part><tp:taxon-name-part taxon-name-part-type="species" reg="blackwalli">blackwalli</tp:taxon-name-part></tp:taxon-name></italic> can be found in montane grasslands surrounding laurel forest areas or <italic><tp:taxon-name><tp:taxon-name-part taxon-name-part-type="genus" reg="Erica">Erica</tp:taxon-name-part></tp:taxon-name></italic> shrubland. Surprisingly, it can also be found in closed canopy laurel forest, where, at night, specimens can be found climbing tree trunks.</p></tp:treatment-sec><tp:treatment-sec sec-type="conservation status" id="SECID0ETTBG"><title>Conservation status.</title><p><italic><tp:taxon-name><tp:taxon-name-part taxon-name-part-type="genus" reg="Hogna">Hogna</tp:taxon-name-part><tp:taxon-name-part taxon-name-part-type="species" reg="blackwalli">blackwalli</tp:taxon-name-part></tp:taxon-name></italic> was assessed according to the IUCN Red List criteria as <italic><tp:taxon-name><tp:taxon-name-part taxon-name-part-type="genus" reg="Hogna">H.</tp:taxon-name-part><tp:taxon-name-part taxon-name-part-type="species" reg="maderiana">maderiana</tp:taxon-name-part></tp:taxon-name></italic>, with the status of Least Concern (<xref ref-type="bibr" rid="B15">Cardoso et al. 2018a</xref>). The coastal records reported in the referred publication are probably of <italic><tp:taxon-name><tp:taxon-name-part taxon-name-part-type="genus" reg="Hogna">H.</tp:taxon-name-part><tp:taxon-name-part taxon-name-part-type="species" reg="nonannulata">nonannulata</tp:taxon-name-part></tp:taxon-name></italic>.</p></tp:treatment-sec><tp:treatment-sec sec-type="comments" id="SECID0E5UBG"><title>Comments.</title><p>There has been a great deal of confusion surrounding <italic><tp:taxon-name><tp:taxon-name-part taxon-name-part-type="genus" reg="Hogna">H.</tp:taxon-name-part><tp:taxon-name-part taxon-name-part-type="species" reg="blackwalli">blackwalli</tp:taxon-name-part></tp:taxon-name></italic> and <italic><tp:taxon-name><tp:taxon-name-part taxon-name-part-type="genus" reg="Hogna">H.</tp:taxon-name-part><tp:taxon-name-part taxon-name-part-type="species" reg="maderiana">maderiana</tp:taxon-name-part></tp:taxon-name></italic>. Walckenaer’s original description of <italic><tp:taxon-name><tp:taxon-name-part taxon-name-part-type="genus" reg="Hogna">H.</tp:taxon-name-part><tp:taxon-name-part taxon-name-part-type="species" reg="maderiana">maderiana</tp:taxon-name-part></tp:taxon-name></italic> (<xref ref-type="bibr" rid="B74">Walckenaer 1837</xref>) based on material from Madeira island indicated that legs were “(…) reddish brown, suffused brown underneath (…)”. Subsequently, Blackwall described the alleged male of Walckenaer’s <italic><tp:taxon-name><tp:taxon-name-part taxon-name-part-type="genus" reg="Hogna">H.</tp:taxon-name-part><tp:taxon-name-part taxon-name-part-type="species" reg="maderiana">maderiana</tp:taxon-name-part></tp:taxon-name></italic> but mentioned a striking leg coloration: “(…) the femora, on the upper side, have a yellowish grey hue, that of the tibia, metatarsi and tarsi being bright orange-red, and the colour of the underside of all the joints is dark brown tinged with grey; (…)” (<xref ref-type="bibr" rid="B5">Blackwall 1857</xref>). Additionally, he reported the locality of origin of those specimens to be Porto Santo, not Madeira. Six years later, <xref ref-type="bibr" rid="B40">Johnson (1863)</xref> described <italic><tp:taxon-name><tp:taxon-name-part taxon-name-part-type="genus" reg="Hogna">H.</tp:taxon-name-part><tp:taxon-name-part taxon-name-part-type="species" reg="blackwalli">blackwalli</tp:taxon-name-part></tp:taxon-name></italic> from Madeira island, indicating that “The metatarsus and tarsus of the two anterior pairs of legs are black, or very dark brown. At the distal extremities and on the upper sides of the femur and genua of the first two pairs of legs, as well as at the extremities of some of the joints of the two posterior pairs of legs, there is a patch of orange setae”. In the same publication, he also described and identified as <italic><tp:taxon-name><tp:taxon-name-part taxon-name-part-type="genus" reg="Hogna">H.</tp:taxon-name-part><tp:taxon-name-part taxon-name-part-type="species" reg="maderiana">maderiana</tp:taxon-name-part></tp:taxon-name></italic> specimens from Ilhéu de Ferro, near Porto Santo. It is unclear on how many specimens Johnson based his description, but we could locate a part of this material at the <named-content xmlns:xlink="http://www.w3.org/1999/xlink" content-type="dwc:institutional_code" xlink:type="simple">OUMNH</named-content>, thus revalidating <italic><tp:taxon-name><tp:taxon-name-part taxon-name-part-type="genus" reg="Hogna">H.</tp:taxon-name-part><tp:taxon-name-part taxon-name-part-type="species" reg="blackwalli">blackwalli</tp:taxon-name-part></tp:taxon-name></italic> Johnson, 1863.</p><p>The next author to make a taxonomic contribution on these spiders was <xref ref-type="bibr" rid="B71">Thorell (1875)</xref>, who redescribed <italic><tp:taxon-name><tp:taxon-name-part taxon-name-part-type="genus" reg="Hogna">H.</tp:taxon-name-part><tp:taxon-name-part taxon-name-part-type="species" reg="maderiana">maderiana</tp:taxon-name-part></tp:taxon-name></italic> based on specimens from Madeira. However, his reference to the legs colouration that reads “palporum partibus pateliari et tibiali apice supra croceis, metatarsis tibiisque pedum anteriorum apice quoque croceis vel flavis” suggests that his redescription corresponds to <italic><tp:taxon-name><tp:taxon-name-part taxon-name-part-type="genus" reg="Hogna">H.</tp:taxon-name-part><tp:taxon-name-part taxon-name-part-type="species" reg="blackwalli">blackwalli</tp:taxon-name-part></tp:taxon-name></italic> instead. We could locate 14 specimens labelled as <italic><tp:taxon-name><tp:taxon-name-part taxon-name-part-type="genus" reg="Hogna">H.</tp:taxon-name-part><tp:taxon-name-part taxon-name-part-type="species" reg="maderiana">maderiana</tp:taxon-name-part></tp:taxon-name></italic> in the <named-content xmlns:xlink="http://www.w3.org/1999/xlink" content-type="dwc:institutional_code" xlink:type="simple">NHRS</named-content>, which most likely were the ones examined by Thorell, and we confirmed they correspond to <italic><tp:taxon-name><tp:taxon-name-part taxon-name-part-type="genus" reg="Hogna">H.</tp:taxon-name-part><tp:taxon-name-part taxon-name-part-type="species" reg="blackwalli">blackwalli</tp:taxon-name-part></tp:taxon-name></italic>. <xref ref-type="bibr" rid="B44">Kulczynski (1899)</xref> followed Blackwall’s judgement to redescribe the large specimens from Porto Santo and Ilhéu de Ferro under the name <italic><tp:taxon-name><tp:taxon-name-part taxon-name-part-type="genus" reg="Trochosa">Trochosa</tp:taxon-name-part><tp:taxon-name-part taxon-name-part-type="species" reg="maderiana">maderiana</tp:taxon-name-part></tp:taxon-name></italic>. Almost one century later, <xref ref-type="bibr" rid="B63">Roewer (1960)</xref> provided redescriptions of three Madeiran <italic><tp:taxon-name><tp:taxon-name-part taxon-name-part-type="genus" reg="Hogna">Hogna</tp:taxon-name-part></tp:taxon-name></italic>, but no reference was given to the leg coloration, which is the easiest way to distinguish these larger, aforementioned species. His epigyne drawings provided little additional information and were confusing. While the epigyne of <italic><tp:taxon-name><tp:taxon-name-part taxon-name-part-type="genus" reg="Hogna">H.</tp:taxon-name-part><tp:taxon-name-part taxon-name-part-type="species" reg="ingens">ingens</tp:taxon-name-part></tp:taxon-name></italic> allows identification of this species (<xref ref-type="bibr" rid="B63">Roewer 1960</xref>: fig. 387e), the same is not true for the illustrations of <italic><tp:taxon-name><tp:taxon-name-part taxon-name-part-type="genus" reg="Isohogna">Isohogna</tp:taxon-name-part><tp:taxon-name-part taxon-name-part-type="species" reg="maderiana">maderiana</tp:taxon-name-part></tp:taxon-name></italic> and <italic><tp:taxon-name><tp:taxon-name-part taxon-name-part-type="genus" reg="Geolycosa">Geolycosa</tp:taxon-name-part><tp:taxon-name-part taxon-name-part-type="species" reg="blackwalli">blackwalli</tp:taxon-name-part></tp:taxon-name></italic> (<xref ref-type="bibr" rid="B63">Roewer 1960</xref>: figs 319a and 387a, respectively), which look rather the same. However, he reports that Thorell’s <italic><tp:taxon-name><tp:taxon-name-part taxon-name-part-type="genus" reg="Trochosa">Trochosa</tp:taxon-name-part><tp:taxon-name-part taxon-name-part-type="species" reg="maderiana">maderiana</tp:taxon-name-part></tp:taxon-name></italic> specimens are <italic><tp:taxon-name><tp:taxon-name-part taxon-name-part-type="genus" reg="Hogna">H.</tp:taxon-name-part><tp:taxon-name-part taxon-name-part-type="species" reg="blackwalli">blackwalli</tp:taxon-name-part></tp:taxon-name></italic>, for which we assume Roewer’s redescription of <italic><tp:taxon-name><tp:taxon-name-part taxon-name-part-type="genus" reg="Geolycosa">Geolycosa</tp:taxon-name-part><tp:taxon-name-part taxon-name-part-type="species" reg="blackwalli">blackwalli</tp:taxon-name-part></tp:taxon-name></italic> to correspond to the same species we identify as <italic><tp:taxon-name><tp:taxon-name-part taxon-name-part-type="genus" reg="Hogna">H.</tp:taxon-name-part><tp:taxon-name-part taxon-name-part-type="species" reg="blackwalli">blackwalli</tp:taxon-name-part></tp:taxon-name></italic>. <xref ref-type="bibr" rid="B28">Denis (1962)</xref> cited two females of <italic><tp:taxon-name><tp:taxon-name-part taxon-name-part-type="genus" reg="Geolycosa">Geolycosa</tp:taxon-name-part><tp:taxon-name-part taxon-name-part-type="species" reg="ingens">ingens</tp:taxon-name-part></tp:taxon-name></italic> (Blackwall, 1857) and one male and two females of <italic><tp:taxon-name><tp:taxon-name-part taxon-name-part-type="genus" reg="Hogna">H.</tp:taxon-name-part><tp:taxon-name-part taxon-name-part-type="species" reg="insularum">insularum</tp:taxon-name-part></tp:taxon-name></italic> from locations where <italic><tp:taxon-name><tp:taxon-name-part taxon-name-part-type="genus" reg="Hogna">H.</tp:taxon-name-part><tp:taxon-name-part taxon-name-part-type="species" reg="blackwalli">blackwalli</tp:taxon-name-part></tp:taxon-name></italic> is usually found, Rabaçal and Paúl da Serra, on Madeira island. We could find the female identified as <italic><tp:taxon-name><tp:taxon-name-part taxon-name-part-type="genus" reg="Hogna">H.</tp:taxon-name-part><tp:taxon-name-part taxon-name-part-type="species" reg="insularum">insularum</tp:taxon-name-part></tp:taxon-name></italic> (<abbrev xmlns:xlink="http://www.w3.org/1999/xlink" xlink:title="French National Museum of Natural History" id="ABBRID0EW5BG" xlink:type="simple">MNHNP</abbrev> AR16185), and confirm that this is <italic><tp:taxon-name><tp:taxon-name-part taxon-name-part-type="genus" reg="Hogna">H.</tp:taxon-name-part><tp:taxon-name-part taxon-name-part-type="species" reg="blackwalli">blackwalli</tp:taxon-name-part></tp:taxon-name></italic>. We confidently attribute the remaining citations of <italic><tp:taxon-name><tp:taxon-name-part taxon-name-part-type="genus" reg="Hogna">H.</tp:taxon-name-part><tp:taxon-name-part taxon-name-part-type="species" reg="insularum">insularum</tp:taxon-name-part></tp:taxon-name></italic> (specimens not found) to misidentified specimens of <italic><tp:taxon-name><tp:taxon-name-part taxon-name-part-type="genus" reg="Hogna">H.</tp:taxon-name-part><tp:taxon-name-part taxon-name-part-type="species" reg="blackwalli">blackwalli</tp:taxon-name-part></tp:taxon-name></italic> The last taxonomic works on Madeiran <italic><tp:taxon-name><tp:taxon-name-part taxon-name-part-type="genus" reg="Hogna">Hogna</tp:taxon-name-part></tp:taxon-name></italic> were by <xref ref-type="bibr" rid="B76">Wunderlich (1992</xref>, <xref ref-type="bibr" rid="B77">1995</xref>). In the first of these (<xref ref-type="bibr" rid="B76">Wunderlich 1992</xref>), the species <italic><tp:taxon-name><tp:taxon-name-part taxon-name-part-type="genus" reg="Hogna">H.</tp:taxon-name-part><tp:taxon-name-part taxon-name-part-type="species" reg="maderiana">maderiana</tp:taxon-name-part></tp:taxon-name></italic> and <italic><tp:taxon-name><tp:taxon-name-part taxon-name-part-type="genus" reg="Hogna">H.</tp:taxon-name-part><tp:taxon-name-part taxon-name-part-type="species" reg="blackwalli">blackwalli</tp:taxon-name-part></tp:taxon-name></italic> were wrongly synonymised and it was stated that “up to <xref ref-type="bibr" rid="B28">Denis (1962)</xref>, most authors assumed that <italic><tp:taxon-name><tp:taxon-name-part taxon-name-part-type="genus" reg="Hogna">H.</tp:taxon-name-part><tp:taxon-name-part taxon-name-part-type="species" reg="maderiana">maderiana</tp:taxon-name-part></tp:taxon-name></italic> occurred both in Madeira and Porto Santo.” This is not accurate, since Johnson discriminated between <italic><tp:taxon-name><tp:taxon-name-part taxon-name-part-type="genus" reg="Hogna">H.</tp:taxon-name-part><tp:taxon-name-part taxon-name-part-type="species" reg="blackwalli">blackwalli</tp:taxon-name-part></tp:taxon-name></italic> from Madeira and <italic><tp:taxon-name><tp:taxon-name-part taxon-name-part-type="genus" reg="Hogna">H.</tp:taxon-name-part><tp:taxon-name-part taxon-name-part-type="species" reg="maderiana">maderiana</tp:taxon-name-part></tp:taxon-name></italic> from Ilhéu de Ferro. In fact, this synonymy is even stranger because while revising the material present at the <abbrev xmlns:xlink="http://www.w3.org/1999/xlink" xlink:title="Senckenberg Research Institute" id="ABBRID0EKCAI" xlink:type="simple">SMF</abbrev>, we found vial 9910750 of the Roewer collection, with an identification note by Wunderlich stating “<italic><tp:taxon-name><tp:taxon-name-part taxon-name-part-type="genus" reg="Hogna">H.</tp:taxon-name-part><tp:taxon-name-part taxon-name-part-type="species" reg="blackwalli">blackwalli</tp:taxon-name-part></tp:taxon-name></italic> (Johnson)”. Finally, we have located only part of the type material described by Johnson at the <named-content xmlns:xlink="http://www.w3.org/1999/xlink" content-type="dwc:institutional_code" xlink:type="simple">OUMNH</named-content>, because no males were found, even though his description mentioned males. Therefore, the whereabouts of the remaining specimens of the type series are unknown.</p></tp:treatment-sec><tp:treatment-sec><!--Section generated to contain objects referenced in tp:taxon-treatment.--><fig id="F26" position="float" orientation="portrait"><object-id xmlns:xlink="http://www.w3.org/1999/xlink" content-type="doi" xlink:type="simple">10.3897/zookeys.1086.68015.figure26</object-id><object-id xmlns:xlink="http://www.w3.org/1999/xlink" content-type="arpha" xlink:type="simple">DE97BDB3-DE78-598B-80A8-D8F4745A4EE4</object-id><label>Figure 26.</label><caption><p>Plate with photographs of the lateral view of the leg I for easily diagnosable species.</p></caption><graphic xmlns:xlink="http://www.w3.org/1999/xlink" xlink:href="zookeys-1086-084-g026.jpg" position="float" orientation="portrait" xlink:type="simple" id="oo_647006.jpg"><uri content-type="original_file" xlink:type="simple">https://binary.pensoft.net/fig/647006</uri></graphic></fig></tp:treatment-sec><ref-list><ref id="B15"><mixed-citation xmlns:xlink="http://www.w3.org/1999/xlink" xlink:type="simple"><person-group><name name-style="western"><surname>Cardoso</surname><given-names>P</given-names></name><name name-style="western"><surname>Crespo</surname><given-names>L</given-names></name><name name-style="western"><surname>Silva</surname><given-names>I</given-names></name><name name-style="western"><surname>Borges</surname><given-names>P</given-names></name><name name-style="western"><surname>Boieiro</surname><given-names>M</given-names></name></person-group> (<year>2018a</year>) <italic><tp:taxon-name><tp:taxon-name-part taxon-name-part-type="genus">Hogna</tp:taxon-name-part><tp:taxon-name-part taxon-name-part-type="species">maderiana</tp:taxon-name-part></tp:taxon-name></italic>. The IUCN Red List of Threatened Species 2018. <ext-link xlink:type="simple" ext-link-type="doi" xlink:href="10.2305/IUCN.UK.2018-2.RLTS.T58048618A58061017.en">https://doi.org/10.2305/IUCN.UK.2018-2.RLTS.T58048618A58061017.en</ext-link></mixed-citation></ref><ref id="B74"><mixed-citation xmlns:xlink="http://www.w3.org/1999/xlink" xlink:type="simple"><person-group><name name-style="western"><surname>Walckenaer</surname><given-names>CA</given-names></name></person-group> (<year>1837</year>) Histoire naturelle des insectes. Aptères. Histoire naturelle des insectes. Aptères, 682 pp. <ext-link xlink:type="simple" ext-link-type="doi" xlink:href="10.5962/bhl.title.61095">https://doi.org/10.5962/bhl.title.61095</ext-link></mixed-citation></ref><ref id="B5"><mixed-citation xmlns:xlink="http://www.w3.org/1999/xlink" xlink:type="simple"><person-group><name name-style="western"><surname>Blackwall</surname><given-names>J</given-names></name></person-group> (<year>1857</year>) <article-title>Description of the male of <italic><tp:taxon-name><tp:taxon-name-part taxon-name-part-type="genus">Lycosa</tp:taxon-name-part><tp:taxon-name-part taxon-name-part-type="species">tarentuloides</tp:taxon-name-part><tp:taxon-name-part taxon-name-part-type="subspecies">Maderiana</tp:taxon-name-part></tp:taxon-name></italic> Walck., and of three newly discovered species of the genus <italic><tp:taxon-name><tp:taxon-name-part taxon-name-part-type="genus">Lycosa</tp:taxon-name-part></tp:taxon-name></italic>.</article-title><source>Annals and Magazine of Natural History</source><volume>20</volume>: <fpage>282</fpage>–<lpage>287</lpage>. <ext-link xlink:type="simple" ext-link-type="doi" xlink:href="10.1080/00222935709487920">https://doi.org/10.1080/00222935709487920</ext-link></mixed-citation></ref><ref id="B40"><mixed-citation xmlns:xlink="http://www.w3.org/1999/xlink" xlink:type="simple"><person-group><name name-style="western"><surname>Johnson</surname><given-names>J</given-names></name></person-group> (<year>1863</year>) <article-title>Description of a new species of <italic><tp:taxon-name><tp:taxon-name-part taxon-name-part-type="genus">Lycosa</tp:taxon-name-part></tp:taxon-name></italic> living in the island of Madeira; with some remarks on the <italic><tp:taxon-name><tp:taxon-name-part taxon-name-part-type="genus">Lycosa</tp:taxon-name-part><tp:taxon-name-part taxon-name-part-type="species">tarentuloides</tp:taxon-name-part><tp:taxon-name-part taxon-name-part-type="subspecies">maderiana</tp:taxon-name-part></tp:taxon-name></italic> Walckenaer.</article-title><source>Annals and Magazine of Natural History</source><volume>12</volume>: <fpage>152</fpage>–<lpage>155</lpage>. <ext-link xlink:type="simple" ext-link-type="doi" xlink:href="10.1080/00222936308681494">https://doi.org/10.1080/00222936308681494</ext-link></mixed-citation></ref><ref id="B71"><mixed-citation xmlns:xlink="http://www.w3.org/1999/xlink" xlink:type="simple"><person-group><name name-style="western"><surname>Thorell</surname><given-names>T</given-names></name></person-group> (<year>1875</year>) <article-title>Descriptions of several European and North African spiders.</article-title><source>Kongliga Svenska Vetenskaps-Akademiens Handlingar</source><volume>13</volume>: <fpage>1</fpage>–<lpage>204</lpage>.</mixed-citation></ref><ref id="B44"><mixed-citation xmlns:xlink="http://www.w3.org/1999/xlink" xlink:type="simple"><person-group><name name-style="western"><surname>Kulczynski</surname><given-names>W</given-names></name></person-group> (<year>1899</year>) <article-title><tp:taxon-name><tp:taxon-name-part taxon-name-part-type="superfamily">Arachnoidea</tp:taxon-name-part></tp:taxon-name> opera Rev. E. Schmitz collecta in insulis Maderianis et in insulis Selvages dictis.</article-title><source>Rozprawy i Sprawozdania z Posiedzen Wydzialu Matematyczno Przyrodniczego Akademji Umiejetnosci, Krakow</source><volume>36</volume>: <fpage>319</fpage>–<lpage>461</lpage>.</mixed-citation></ref><ref id="B63"><mixed-citation xmlns:xlink="http://www.w3.org/1999/xlink" xlink:type="simple"><person-group><name name-style="western"><surname>Roewer</surname><given-names>C</given-names></name></person-group> (<year>1960</year>) <article-title><tp:taxon-name><tp:taxon-name-part taxon-name-part-type="order">Araneae</tp:taxon-name-part></tp:taxon-name> Lycosaeformia II (<tp:taxon-name><tp:taxon-name-part taxon-name-part-type="family">Lycosidae</tp:taxon-name-part></tp:taxon-name>) (Fortsetzung und Schluss). Exploration du Parc National de l’Upemba, Mission G. F.</article-title><source>de Witte</source><volume>55</volume>: <fpage>519</fpage>–<lpage>1040</lpage>.</mixed-citation></ref><ref id="B28"><mixed-citation xmlns:xlink="http://www.w3.org/1999/xlink" xlink:type="simple"><person-group><name name-style="western"><surname>Denis</surname><given-names>J</given-names></name></person-group> (<year>1962</year>) <article-title>Les araignées de l’archipel de Madère (Mission du Professeur Vandel).</article-title><source>Publicações do Instituto Zoologia Doutor Augusto Nobre</source><volume>79</volume>: <fpage>1</fpage>–<lpage>118</lpage>.</mixed-citation></ref><ref id="B76"><mixed-citation xmlns:xlink="http://www.w3.org/1999/xlink" xlink:type="simple"><person-group><name name-style="western"><surname>Wunderlich</surname><given-names>J</given-names></name></person-group> (<year>1992</year>) <article-title>Die Spinnen-Fauna der Makaronesischen Inseln: Taxonomie, Ökologie, Biogeographie und Evolution.</article-title><source>Beiträge zur Araneologie</source><volume>1</volume>: <fpage>1</fpage>–<lpage>619</lpage>.</mixed-citation></ref><ref id="B77"><mixed-citation xmlns:xlink="http://www.w3.org/1999/xlink" xlink:type="simple"><person-group><name name-style="western"><surname>Wunderlich</surname><given-names>J</given-names></name></person-group> (<year>1995</year>) <article-title>Zu Ökologie, Biogeographie, Evolution und Taxonomie einiger Spinnen der Makaronesischen Inseln (<tp:taxon-name><tp:taxon-name-part taxon-name-part-type="class">Arachnida</tp:taxon-name-part></tp:taxon-name>: <tp:taxon-name><tp:taxon-name-part taxon-name-part-type="order">Araneae</tp:taxon-name-part></tp:taxon-name>).</article-title><source>Beiträge zur Araneologie</source><volume>4</volume>: <fpage>385</fpage>–<lpage>439</lpage>.</mixed-citation></ref></ref-list></tp:taxon-treatment>
