# Supplementary material for: ﻿Island hoppers: Integrative taxonomic revision of Hogna wolf spiders (Araneae, Lycosidae) endemic to the Madeira islands with description of a new species
Source: Zookeys. 2022 Feb 16;1086:84–135. doi: 10.3897/zookeys.1086.68015 (PMC8866340; doi:10.3897/zookeys.1086.68015)
Supplement: XML Treatment for Hogna ferox [file zookeys.1086.68015-treatment3.xml]

<!DOCTYPE tp:taxon-treatment
  PUBLIC "-//TaxonX//DTD Taxonomic Treatment Publishing DTD v0 20100105//EN" "tax-treatment-NSO.dtd">
<tp:taxon-treatment xmlns:tp="http://www.plazi.org/taxpub"><tp:treatment-meta><kwd-group><label>Taxon classification</label><kwd>
                  <named-content content-type="kingdom">Animalia</named-content>
                </kwd><kwd>
                  <named-content content-type="order">Araneae</named-content>
                </kwd><kwd>
                  <named-content content-type="family">Lycosidae</named-content>
                </kwd></kwd-group><mixed-citation publication-type="journal"><person-group><name><surname>Crespo</surname><given-names>Luís C.</given-names></name><name><surname>Silva</surname><given-names>Isamberto</given-names></name><name><surname>Enguídanos</surname><given-names>Alba</given-names></name><name><surname>Cardoso</surname><given-names>Pedro</given-names></name><name><surname>Arnedo</surname><given-names>Miquel</given-names></name></person-group><article-title>﻿Island hoppers: Integrative taxonomic revision of <italic><tp:taxon-name><tp:taxon-name-part taxon-name-part-type="genus" reg="Hogna">Hogna</tp:taxon-name-part></tp:taxon-name></italic> wolf spiders (<tp:taxon-name><tp:taxon-name-part taxon-name-part-type="order">Araneae</tp:taxon-name-part></tp:taxon-name>, <tp:taxon-name><tp:taxon-name-part taxon-name-part-type="family">Lycosidae</tp:taxon-name-part></tp:taxon-name>) endemic to the Madeira islands with description of a new species</article-title><source>Zookeys</source><day>16</day><month>02</month><year>2022</year><volume>1086</volume><fpage>84</fpage><lpage>135</lpage><pub-id pub-id-type="doi">10.3897/zookeys.1086.68015</pub-id></mixed-citation></tp:treatment-meta><tp:nomenclature><label>﻿</label><tp:taxon-name>
                <object-id xmlns:xlink="http://www.w3.org/1999/xlink" content-type="arpha" xlink:type="simple">F0BBB71B-E93B-59C3-8466-92B780654F18</object-id>
                <tp:taxon-name-part taxon-name-part-type="genus" reg="Hogna">Hogna</tp:taxon-name-part>
                <tp:taxon-name-part taxon-name-part-type="species" reg="ferox">ferox</tp:taxon-name-part>
              </tp:taxon-name><tp:taxon-authority>(Lucas, 1838)</tp:taxon-authority><tp:nomenclature-citation-list><tp:nomenclature-citation><tp:taxon-name>
                    <tp:taxon-name-part taxon-name-part-type="genus" reg="Arctosa">Arctosa</tp:taxon-name-part>
                    <tp:taxon-name-part taxon-name-part-type="species" reg="maderana">maderana</tp:taxon-name-part>
                  </tp:taxon-name><comment>Roewer, 1960: 604–605, fig. 334a (f), fig. 334 b (m). Syn. nov. (see WSC 2021 for a complete list of synonymies)</comment></tp:nomenclature-citation></tp:nomenclature-citation-list></tp:nomenclature><tp:treatment-sec sec-type="Types" id="SECID0EOEAI"><title>Types.</title><p><bold><italic>Holotype</italic></bold>: 1 ♀ (with 1 paratype ♂ in vial), leg. Roewer, stored at <abbrev xmlns:xlink="http://www.w3.org/1999/xlink" xlink:title="Senckenberg Research Institute" id="ABBRID0EZEAI" xlink:type="simple">SMF</abbrev>, collection number 9903912. Examined.</p></tp:treatment-sec><tp:treatment-sec sec-type="material" id="SECID0E4EAI"><title>Material examined.</title><p>Gran Canaria • Gando, 1 ♂ (SMF25851), X.1961, leg. G. Shmidt; La Rosetas, <named-content xmlns:xlink="http://www.w3.org/1999/xlink" content-type="dwc:verbatimCoordinates" xlink:type="simple"><named-content content-type="geo-json" specific-use="{&#34;type&#34;:&#34;Point&#34;,&#34;coordinates&#34;:[-15.686620,28.121960]}" id="NCID0EGFAI" xlink:type="simple">28.12196°N, 15.68662°W</named-content></named-content>, 4 ♀♀ (CRBALC0586, CRBALC0602: LC329, CRBALC0706, CRBALC0719), 21.IV.2018, leg. L. Crespo &amp; A. Bellvert; Playa del Inglés, 1 ♀ (SMF25422), 1970, leg. G. Schmidt; San Sebastian, 1 ♀ (SMF29107), IV.1974, leg. G. Schmidt. La Gomera • Lomada near San Sebastian, 1 ♀ (SMF29134), IV.1974, leg. Wild. Tenerife • La Orotava, <named-content xmlns:xlink="http://www.w3.org/1999/xlink" content-type="dwc:verbatimCoordinates" xlink:type="simple"><named-content content-type="geo-json" specific-use="{&#34;type&#34;:&#34;Point&#34;,&#34;coordinates&#34;:[-16.516660,28.366660]}" id="NCID0EOFAI" xlink:type="simple">28.36666°N, 16.51666°W</named-content></named-content>, 1 ♂ (SMF2234), 1871, leg. Grenacher &amp; Noll. Tunisia • Jendouba, 1 ♀ (SMF63576), X.1995, leg. G. Eichler; (no sampling information), 1 ♀ (SMF37118). (No country or sampling information) • 2 ♂♂, 1 ♀ and 1 juvenile (SMF67996).</p></tp:treatment-sec><tp:treatment-sec sec-type="Justification of the synonymy" id="SECID0ETFAI"><title>Justification of the synonymy.</title><p>After its original description, the endemic species <italic><tp:taxon-name><tp:taxon-name-part taxon-name-part-type="genus" reg="Arctosa">Arctosa</tp:taxon-name-part><tp:taxon-name-part taxon-name-part-type="species" reg="maderana">maderana</tp:taxon-name-part></tp:taxon-name></italic> Roewer, 1960 was never again recorded in the archipelago of Madeira, despite extensive sampling through several biodiversity inventory projects (<xref ref-type="bibr" rid="B23">Crespo et al. 2014a</xref>; <xref ref-type="bibr" rid="B6">Boieiro et al. 2018</xref>; <xref ref-type="bibr" rid="B50">Malumbres-Olarte et al. 2020</xref>). We identified the type female and the paratype male as <italic><tp:taxon-name><tp:taxon-name-part taxon-name-part-type="genus" reg="Hogna">H.</tp:taxon-name-part><tp:taxon-name-part taxon-name-part-type="species" reg="ferox">ferox</tp:taxon-name-part></tp:taxon-name></italic> (Lucas, 1838). <italic><tp:taxon-name><tp:taxon-name-part taxon-name-part-type="genus" reg="Hogna">Hogna</tp:taxon-name-part><tp:taxon-name-part taxon-name-part-type="species" reg="ferox">ferox</tp:taxon-name-part></tp:taxon-name></italic> has a widespread distribution throughout the Mediterranean, being present in the Iberian Peninsula, North Africa, and the neighbouring archipelago of the Canary Islands. However, it has never been reported in Madeira, and after examination of specimens, we propose that <italic><tp:taxon-name><tp:taxon-name-part taxon-name-part-type="genus" reg="Arctosa">A.</tp:taxon-name-part><tp:taxon-name-part taxon-name-part-type="species" reg="maderana">maderana</tp:taxon-name-part></tp:taxon-name></italic> Roewer, 1960 is a junior synonym of <italic><tp:taxon-name><tp:taxon-name-part taxon-name-part-type="genus" reg="Hogna">H.</tp:taxon-name-part><tp:taxon-name-part taxon-name-part-type="species" reg="ferox">ferox</tp:taxon-name-part></tp:taxon-name></italic> (Lucas, 1838) and should be removed from the Madeira archipelago fauna.</p></tp:treatment-sec><ref-list><ref id="B23"><mixed-citation xmlns:xlink="http://www.w3.org/1999/xlink" xlink:type="simple"><person-group><name name-style="western"><surname>Crespo</surname><given-names>L</given-names></name><name name-style="western"><surname>Boieiro</surname><given-names>M</given-names></name><name name-style="western"><surname>Cardoso</surname><given-names>P</given-names></name><name name-style="western"><surname>Aguiar</surname><given-names>C</given-names></name><name name-style="western"><surname>Amorim</surname><given-names>I</given-names></name><name name-style="western"><surname>Barrinha</surname><given-names>C</given-names></name><name name-style="western"><surname>Borges</surname><given-names>P</given-names></name><name name-style="western"><surname>Menezes</surname><given-names>D</given-names></name><name name-style="western"><surname>Pereira</surname><given-names>F</given-names></name><name name-style="western"><surname>Rego</surname><given-names>C</given-names></name><name name-style="western"><surname>Ribeiro</surname><given-names>S</given-names></name><name name-style="western"><surname>Silva</surname><given-names>I</given-names></name><name name-style="western"><surname>Serrano</surname><given-names>A</given-names></name></person-group> (<year>2014a</year>) Spatial distribution of Madeira Island Laurisilva endemic spiders (<tp:taxon-name><tp:taxon-name-part taxon-name-part-type="class">Arachnida</tp:taxon-name-part></tp:taxon-name>: <tp:taxon-name><tp:taxon-name-part taxon-name-part-type="order">Araneae</tp:taxon-name-part></tp:taxon-name>). Biodiversity Data Journal 2: e1051. <ext-link xlink:type="simple" ext-link-type="doi" xlink:href="10.3897/BDJ.2.e1051">https://doi.org/10.3897/BDJ.2.e1051</ext-link></mixed-citation></ref><ref id="B6"><mixed-citation xmlns:xlink="http://www.w3.org/1999/xlink" xlink:type="simple"><person-group><name name-style="western"><surname>Boieiro</surname><given-names>M</given-names></name><name name-style="western"><surname>Matthews</surname><given-names>TJ</given-names></name><name name-style="western"><surname>Rego</surname><given-names>C</given-names></name><name name-style="western"><surname>Crespo</surname><given-names>L</given-names></name><name name-style="western"><surname>Aguiar</surname><given-names>CAS</given-names></name><name name-style="western"><surname>Cardoso</surname><given-names>P</given-names></name><name name-style="western"><surname>Rigal</surname><given-names>F</given-names></name><name name-style="western"><surname>Silva</surname><given-names>I</given-names></name><name name-style="western"><surname>Pereira</surname><given-names>F</given-names></name><name name-style="western"><surname>Borges</surname><given-names>PAV</given-names></name><name name-style="western"><surname>Serrano</surname><given-names>ARM</given-names></name></person-group> (<year>2018</year>) <article-title>A comparative analysis of terrestrial arthropod assemblages from a relict forest unveils historical extinctions and colonization differences between two oceanic islands.</article-title><source>PLoS ONE</source><volume>13</volume>: <fpage>1</fpage>–<lpage>22</lpage>. <ext-link xlink:type="simple" ext-link-type="doi" xlink:href="10.1371/journal.pone.0195492">https://doi.org/10.1371/journal.pone.0195492</ext-link></mixed-citation></ref><ref id="B50"><mixed-citation xmlns:xlink="http://www.w3.org/1999/xlink" xlink:type="simple"><person-group><name name-style="western"><surname>Malumbres-Olarte</surname><given-names>J</given-names></name><name name-style="western"><surname>Boieiro</surname><given-names>M</given-names></name><name name-style="western"><surname>Cardoso</surname><given-names>P</given-names></name><name name-style="western"><surname>Carvalho</surname><given-names>R</given-names></name><name name-style="western"><surname>Crespo</surname><given-names>LCF</given-names></name><name name-style="western"><surname>Gabriel</surname><given-names>R</given-names></name><name name-style="western"><surname>Hernández</surname><given-names>NM</given-names></name><name name-style="western"><surname>Paulo</surname><given-names>OS</given-names></name><name name-style="western"><surname>Pereira</surname><given-names>F</given-names></name><name name-style="western"><surname>Rego</surname><given-names>C</given-names></name><name name-style="western"><surname>Ros-Prieto</surname><given-names>A</given-names></name><name name-style="western"><surname>Silva</surname><given-names>I</given-names></name><name name-style="western"><surname>Vieira</surname><given-names>A</given-names></name><name name-style="western"><surname>Rigal</surname><given-names>F</given-names></name><name name-style="western"><surname>Borges</surname><given-names>PAV</given-names></name></person-group> (<year>2020</year>) Standardised inventories of spiders (arachnida, araneae) of Macaronesia ii: The native forests and dry habitats of madeira archipelago (Madeira and Porto Santo islands). Biodiversity Data Journal 8: e47502. <ext-link xlink:type="simple" ext-link-type="doi" xlink:href="10.3897/BDJ.8.e47502">https://doi.org/10.3897/BDJ.8.e47502</ext-link></mixed-citation></ref></ref-list></tp:taxon-treatment>
