# Supplementary material for: ﻿Island hoppers: Integrative taxonomic revision of Hogna wolf spiders (Araneae, Lycosidae) endemic to the Madeira islands with description of a new species
Source: Zookeys. 2022 Feb 16;1086:84–135. doi: 10.3897/zookeys.1086.68015 (PMC8866340; doi:10.3897/zookeys.1086.68015)
Supplement: XML Treatment for Hogna heeri [file zookeys.1086.68015-treatment4.xml]

<!DOCTYPE tp:taxon-treatment
  PUBLIC "-//TaxonX//DTD Taxonomic Treatment Publishing DTD v0 20100105//EN" "tax-treatment-NSO.dtd">
<tp:taxon-treatment xmlns:tp="http://www.plazi.org/taxpub"><tp:treatment-meta><kwd-group><label>Taxon classification</label><kwd>
                  <named-content content-type="kingdom">Animalia</named-content>
                </kwd><kwd>
                  <named-content content-type="order">Araneae</named-content>
                </kwd><kwd>
                  <named-content content-type="family">Lycosidae</named-content>
                </kwd></kwd-group><mixed-citation publication-type="journal"><person-group><name><surname>Crespo</surname><given-names>Luís C.</given-names></name><name><surname>Silva</surname><given-names>Isamberto</given-names></name><name><surname>Enguídanos</surname><given-names>Alba</given-names></name><name><surname>Cardoso</surname><given-names>Pedro</given-names></name><name><surname>Arnedo</surname><given-names>Miquel</given-names></name></person-group><article-title>﻿Island hoppers: Integrative taxonomic revision of <italic><tp:taxon-name><tp:taxon-name-part taxon-name-part-type="genus" reg="Hogna">Hogna</tp:taxon-name-part></tp:taxon-name></italic> wolf spiders (<tp:taxon-name><tp:taxon-name-part taxon-name-part-type="order">Araneae</tp:taxon-name-part></tp:taxon-name>, <tp:taxon-name><tp:taxon-name-part taxon-name-part-type="family">Lycosidae</tp:taxon-name-part></tp:taxon-name>) endemic to the Madeira islands with description of a new species</article-title><source>Zookeys</source><day>16</day><month>02</month><year>2022</year><volume>1086</volume><fpage>84</fpage><lpage>135</lpage><pub-id pub-id-type="doi">10.3897/zookeys.1086.68015</pub-id></mixed-citation></tp:treatment-meta><tp:nomenclature><label>﻿</label><tp:taxon-name>
                <object-id xmlns:xlink="http://www.w3.org/1999/xlink" content-type="arpha" xlink:type="simple">2BFF3432-5024-5B6E-B7C5-A338BDB4ED8A</object-id>
                <tp:taxon-name-part taxon-name-part-type="genus" reg="Hogna">Hogna</tp:taxon-name-part>
                <tp:taxon-name-part taxon-name-part-type="species" reg="heeri">heeri</tp:taxon-name-part>
              </tp:taxon-name><tp:taxon-authority>(Thorell, 1875)</tp:taxon-authority><xref ref-type="fig" rid="F9">Figures 9</xref><xref ref-type="fig" rid="F10">, 10</xref><xref ref-type="fig" rid="F11">, 11</xref><tp:nomenclature-citation-list><tp:nomenclature-citation><tp:taxon-name>
                    <tp:taxon-name-part taxon-name-part-type="genus" reg="Trochosa">Trochosa</tp:taxon-name-part>
                    <tp:taxon-name-part taxon-name-part-type="species" reg="herii">herii</tp:taxon-name-part>
                  </tp:taxon-name><comment>Thorell, 1875: 166 (Df).</comment></tp:nomenclature-citation><tp:nomenclature-citation><tp:taxon-name>
                    <tp:taxon-name-part taxon-name-part-type="genus" reg="Trochosa">Trochosa</tp:taxon-name-part>
                    <tp:taxon-name-part taxon-name-part-type="species" reg="herii">herii</tp:taxon-name-part>
                  </tp:taxon-name><comment>Kulczynski, 1899: 433, pl. 9, fig. 188 (f).</comment></tp:nomenclature-citation><tp:nomenclature-citation><tp:taxon-name>
                    <tp:taxon-name-part taxon-name-part-type="genus" reg="Hogna">Hogna</tp:taxon-name-part>
                    <tp:taxon-name-part taxon-name-part-type="species" reg="heeri">heeri</tp:taxon-name-part>
                  </tp:taxon-name><comment>Roewer, 1955: 248.</comment></tp:nomenclature-citation><tp:nomenclature-citation><tp:taxon-name>
                    <tp:taxon-name-part taxon-name-part-type="genus" reg="Hogna">Hogna</tp:taxon-name-part>
                    <tp:taxon-name-part taxon-name-part-type="species" reg="herii">herii</tp:taxon-name-part>
                  </tp:taxon-name><comment>Roewer, 1959: 411, fig. 221a–d (f, Dm).</comment></tp:nomenclature-citation><tp:nomenclature-citation><tp:taxon-name>
                    <tp:taxon-name-part taxon-name-part-type="genus" reg="Hogna">Hogna</tp:taxon-name-part>
                    <tp:taxon-name-part taxon-name-part-type="species" reg="heeri">heeri</tp:taxon-name-part>
                  </tp:taxon-name><comment>Wunderlich, 1992: 459, fig. 720, 720a (mf).</comment></tp:nomenclature-citation></tp:nomenclature-citation-list></tp:nomenclature><tp:treatment-sec sec-type="Types" id="SECID0EKLAI"><title>Types.</title><p><bold><italic>Syntypes</italic></bold>: Madeira • 2 ♀♀, leg. O. Heer, stored at <named-content xmlns:xlink="http://www.w3.org/1999/xlink" content-type="dwc:institutional_code" xlink:type="simple">NHRS</named-content>, collection number JUST-000001113. Examined.</p></tp:treatment-sec><tp:treatment-sec sec-type="material" id="SECID0EZLAI"><title>Material examined.</title><p>Bugio • Planalto Sul, <named-content xmlns:xlink="http://www.w3.org/1999/xlink" content-type="dwc:verbatimCoordinates" xlink:type="simple"><named-content content-type="geo-json" specific-use="{&#34;type&#34;:&#34;Point&#34;,&#34;coordinates&#34;:[-16.474660,32.412280]}" id="NCID0ECMAI" xlink:type="simple">32.41228°N, 16.47466°W</named-content></named-content>, 1 ♀ (<abbrev xmlns:xlink="http://www.w3.org/1999/xlink" xlink:title="Luís Crespo’s personal collection" id="ABBRID0EHMAI" xlink:type="simple">LCPC</abbrev>), 3.XII.2012, hand collecting, leg. I. Silva. Madeira • between Eira do Serrado and Curral das Freiras, 1 ♀ (SMF69107); Paúl da Serra, 2 ♀♀ (<named-content xmlns:xlink="http://www.w3.org/1999/xlink" content-type="dwc:institutional_code" xlink:type="simple">MMUE</named-content> G7572.874), 25.IV.1973, leg. J. Murphy, 1 ♀ (CRBALC0492: LC289), <named-content xmlns:xlink="http://www.w3.org/1999/xlink" content-type="dwc:verbatimCoordinates" xlink:type="simple"><named-content content-type="geo-json" specific-use="{&#34;type&#34;:&#34;Point&#34;,&#34;coordinates&#34;:[-17.099780,32.781820]}" id="NCID0ESMAI" xlink:type="simple">32.78182°N, 17.09978°W</named-content></named-content>, 19.III.2017, hand collecting, leg. I. Silva, 1 ♀ (CRBALC0500: LC222) and 1 juvenile (CRBALC0494: LC291), 28.III.2017, leg. I. Silva; Pico do Cidrão, <named-content xmlns:xlink="http://www.w3.org/1999/xlink" content-type="dwc:verbatimCoordinates" xlink:type="simple"><named-content content-type="geo-json" specific-use="{&#34;type&#34;:&#34;Point&#34;,&#34;coordinates&#34;:[-16.938770,32.740360]}" id="NCID0E1MAI" xlink:type="simple">32.74036°N, 16.93877°W</named-content></named-content>, 1 ♀ (<abbrev xmlns:xlink="http://www.w3.org/1999/xlink" xlink:title="Luís Crespo’s personal collection" id="ABBRID0E6MAI" xlink:type="simple">LCPC</abbrev>), 24.VI.2003, pitfall trapping, leg. M. Freitas, 2 ♀♀ (CRBALC0490: LC287, CRBALC0288: LC288), 27.III.2017, hand collecting, leg. L. Crespo &amp; I. Silva; trail from Paúl da Serra to Montado dos Pessegueiros, <named-content xmlns:xlink="http://www.w3.org/1999/xlink" content-type="dwc:verbatimCoordinates" xlink:type="simple"><named-content content-type="geo-json" specific-use="{&#34;type&#34;:&#34;Point&#34;,&#34;coordinates&#34;:[-17.098570,32.788370]}" id="NCID0EGNAI" xlink:type="simple">32.78837°N, 17.09857°W</named-content></named-content>, 2 ♀♀ (CRBALC0270: LC184, CRBALC0501: LC223) and 1 juvenile (CRBALC0493: LC290), 28.III.2017, hand collecting, leg. L. Crespo &amp; I. Silva; 1 ♀ (SMF37575).</p></tp:treatment-sec><tp:treatment-sec sec-type="diagnosis" id="SECID0ELNAI"><title>Diagnosis.</title><p><italic><tp:taxon-name><tp:taxon-name-part taxon-name-part-type="genus" reg="Hogna">Hogna</tp:taxon-name-part><tp:taxon-name-part taxon-name-part-type="species" reg="heeri">heeri</tp:taxon-name-part></tp:taxon-name></italic> can be diagnosed by the genitalia: the males, according to literature, by a straight embolus (<xref ref-type="bibr" rid="B76">Wunderlich 1992</xref>: 595, fig. 720); in females, by epigynal anterior pockets with widely divergent lateral border and median septum with a wide posterior transverse part (Fig. <xref ref-type="fig" rid="F9">9</xref>). Similar species include <italic><tp:taxon-name><tp:taxon-name-part taxon-name-part-type="genus" reg="Hogna">H.</tp:taxon-name-part><tp:taxon-name-part taxon-name-part-type="species" reg="insularum">insularum</tp:taxon-name-part></tp:taxon-name></italic> and <italic><tp:taxon-name><tp:taxon-name-part taxon-name-part-type="genus" reg="Hogna">H.</tp:taxon-name-part><tp:taxon-name-part taxon-name-part-type="species" reg="isambertoi">isambertoi</tp:taxon-name-part></tp:taxon-name></italic> sp. nov., from which it cannot be somatically differentiated.</p><fig id="F9" position="float" orientation="portrait"><object-id xmlns:xlink="http://www.w3.org/1999/xlink" content-type="doi" xlink:type="simple">10.3897/zookeys.1086.68015.figure9</object-id><object-id xmlns:xlink="http://www.w3.org/1999/xlink" content-type="arpha" xlink:type="simple">73F291B5-98EC-56A1-80EC-D5D8BAE99307</object-id><label>Figure 9.</label><caption><p><italic><tp:taxon-name><tp:taxon-name-part taxon-name-part-type="genus" reg="Hogna">Hogna</tp:taxon-name-part><tp:taxon-name-part taxon-name-part-type="species" reg="heeri">heeri</tp:taxon-name-part></tp:taxon-name></italic> female (CRBALC0501): <bold>A</bold> epigyne, ventral <bold>B</bold> vulva, dorsal. Abbreviations, female genitalia: D – diverticulum, H – epigynal hoods, <abbrev xmlns:xlink="http://www.w3.org/1999/xlink" xlink:title="median septum" id="ABBRID0ERPAI" xlink:type="simple">MS</abbrev> – median septum, S – spermatheca. Scale bars: 0.2 mm.</p></caption><graphic xmlns:xlink="http://www.w3.org/1999/xlink" xlink:href="zookeys-1086-084-g009.jpg" position="float" orientation="portrait" xlink:type="simple" id="oo_646989.jpg"><uri content-type="original_file" xlink:type="simple">https://binary.pensoft.net/fig/646989</uri></graphic></fig></tp:treatment-sec><tp:treatment-sec sec-type="redescription" id="SECID0E1PAI"><title>Redescription.</title><p><bold>Male</bold>: We could not examine any male specimens.</p><p><bold>Female</bold> (<italic>CRBALC0500</italic>): (Fig. <xref ref-type="fig" rid="F7">7</xref> corresponds to specimen CRBALC0501). Total length 13.54; carapace: 5.63 long, 4.4 wide.</p><p><bold><italic>Colour</italic></bold>: carapace greyish brown, covered with short black setae, with a median cream longitudinal band, anteriorly broadened, covered with short white setae, with suffused greyish brown patches; two yellow marginal bands, with roughly round grey patches, covered with short white setae; four black striae well visible on each flank. Chelicerae dark brown, covered in black and yellow setae. Gnathocoxae and labium overall brown, with posterior margin blackish; sternum yellow, with a faint V-shaped grey patch and grey lateral borders. Legs yellow, with irregular grey suffused patches, except metatarsi and tarsi, brown. Pedipalps yellow except tibia, brown, tarsus, blackish brown. Abdomen with a pair of anterolateral black patches, extending laterally into grey flanks, mottled with yellowish patches covered with white setae; a median dark lanceolate patch is bordered by two yellowish longitudinal bands interconnected in anterior half, posteriorly by means of dark chevrons; venter yellowish, with a median dark grey longitudinal band, bordered by yellowish and grey small patches.</p><p><bold><italic>Eyes</italic></bold>: <abbrev xmlns:xlink="http://www.w3.org/1999/xlink" xlink:title="median ocular quadrangle" id="ABBRID0E1QAI" xlink:type="simple">MOQ</abbrev>: <abbrev xmlns:xlink="http://www.w3.org/1999/xlink" xlink:title="median eye row width" id="ABBRID0E5QAI" xlink:type="simple">MW</abbrev> = 0.7 <abbrev xmlns:xlink="http://www.w3.org/1999/xlink" xlink:title="posterior eye row width" id="ABBRID0ECRAI" xlink:type="simple">PW</abbrev>, <abbrev xmlns:xlink="http://www.w3.org/1999/xlink" xlink:title="median eye row width" id="ABBRID0EGRAI" xlink:type="simple">MW</abbrev> = 1.1 <abbrev xmlns:xlink="http://www.w3.org/1999/xlink" xlink:title="length between hind border of posterior eye and front border of median eye" id="ABBRID0EKRAI" xlink:type="simple">LMP</abbrev>, <abbrev xmlns:xlink="http://www.w3.org/1999/xlink" xlink:title="median eye row width" id="ABBRID0EORAI" xlink:type="simple">MW</abbrev> = 1.1 <abbrev xmlns:xlink="http://www.w3.org/1999/xlink" xlink:title="anterior eye row width" id="ABBRID0ESRAI" xlink:type="simple">AW</abbrev>; <abbrev xmlns:xlink="http://www.w3.org/1999/xlink" xlink:title="clypeus" id="ABBRID0EWRAI" xlink:type="simple">Cl</abbrev> = 0.9 DAME. Anterior eye row straight.</p><p><bold><italic>Legs</italic></bold>: Measurements: Leg I: 13.0, TiI: 2.8; Leg IV: 16.10, TiIV: 3.22; <abbrev xmlns:xlink="http://www.w3.org/1999/xlink" xlink:title="Length to Diameter of Tibia I" id="ABBRID0EBSAI" xlink:type="simple">TiIL/D</abbrev>: 3.7. Spination of Leg I: FeI: d1.1.1, p0.0.1; TiI: v2l.2l.2s; MtI: p0.0.1, r0.0.1, v2l.2l.1s. MtI with sparse scopulae in basal half and dense scopulae on distal half.</p><p><bold><italic>Epigyne</italic></bold>: anterior pockets touching, short, with lateral borders widely divergent, converging solely at its posterior end (Fig. <xref ref-type="fig" rid="F9">9A</xref>); anterior pocket cavities deep; median septum with wide posterior transverse part (Fig. <xref ref-type="fig" rid="F9">9A</xref>); spermathecae globular (Fig. <xref ref-type="fig" rid="F9">9B</xref>); copulatory ducts basally with a laterally projected diverticulum (Fig. <xref ref-type="fig" rid="F9">9B</xref>); fertilisation ducts emerging at the base of copulatory duct (Fig. <xref ref-type="fig" rid="F9">9B</xref>).</p><fig id="F10" position="float" orientation="portrait"><object-id xmlns:xlink="http://www.w3.org/1999/xlink" content-type="doi" xlink:type="simple">10.3897/zookeys.1086.68015.figure10</object-id><object-id xmlns:xlink="http://www.w3.org/1999/xlink" content-type="arpha" xlink:type="simple">07861E92-7D80-568D-94AC-4D530C5B1E16</object-id><label>Figure 10.</label><caption><p>Photograph of <italic><tp:taxon-name><tp:taxon-name-part taxon-name-part-type="genus" reg="Hogna">H.</tp:taxon-name-part><tp:taxon-name-part taxon-name-part-type="species" reg="heeri">heeri</tp:taxon-name-part></tp:taxon-name></italic>. Female specimen in captivity. Photograph credit Emídio Machado.</p></caption><graphic xmlns:xlink="http://www.w3.org/1999/xlink" xlink:href="zookeys-1086-084-g010.jpg" position="float" orientation="portrait" xlink:type="simple" id="oo_646990.jpg"><uri content-type="original_file" xlink:type="simple">https://binary.pensoft.net/fig/646990</uri></graphic></fig></tp:treatment-sec><tp:treatment-sec sec-type="Intraspecific variation" id="SECID0EYTAI"><title>Intraspecific variation.</title><p>Carapace length, females: 5.6–5.8. In females, the ventral abdominal dark band may be entirely absent; the relative position of female epigynal anterior pockets may vary from touching to almost touching.</p></tp:treatment-sec><tp:treatment-sec sec-type="distribution" id="SECID0E4TAI"><title>Distribution.</title><p>This species is known from two distinct regions: high altitude localities in Madeira, always above 800 m, and the island of Bugio (Fig. <xref ref-type="fig" rid="F11">11</xref>).</p><fig id="F11" position="float" orientation="portrait"><object-id xmlns:xlink="http://www.w3.org/1999/xlink" content-type="doi" xlink:type="simple">10.3897/zookeys.1086.68015.figure11</object-id><object-id xmlns:xlink="http://www.w3.org/1999/xlink" content-type="arpha" xlink:type="simple">C19E80E1-5B45-5E6F-B6D3-F82E79ECC228</object-id><label>Figure 11.</label><caption><p>Distribution of <italic><tp:taxon-name><tp:taxon-name-part taxon-name-part-type="genus" reg="Hogna">H.</tp:taxon-name-part><tp:taxon-name-part taxon-name-part-type="species" reg="heeri">heeri</tp:taxon-name-part></tp:taxon-name></italic>. Circles: present records; black triangles: revised records from literature; white triangles: unconfirmed records from literature.</p></caption><graphic xmlns:xlink="http://www.w3.org/1999/xlink" xlink:href="zookeys-1086-084-g011.jpg" position="float" orientation="portrait" xlink:type="simple" id="oo_646991.jpg"><uri content-type="original_file" xlink:type="simple">https://binary.pensoft.net/fig/646991</uri></graphic></fig></tp:treatment-sec><tp:treatment-sec sec-type="ecology" id="SECID0E6UAI"><title>Ecology.</title><p><italic><tp:taxon-name><tp:taxon-name-part taxon-name-part-type="genus" reg="Hogna">Hogna</tp:taxon-name-part><tp:taxon-name-part taxon-name-part-type="species" reg="heeri">heeri</tp:taxon-name-part></tp:taxon-name></italic> occurs in montane grasslands or <italic><tp:taxon-name><tp:taxon-name-part taxon-name-part-type="genus" reg="Erica">Erica</tp:taxon-name-part></tp:taxon-name></italic> shrubland in Madeira and the steep, semi-arid summit of Bugio.</p></tp:treatment-sec><tp:treatment-sec sec-type="conservation status" id="SECID0EXVAI"><title>Conservation status.</title><p><italic><tp:taxon-name><tp:taxon-name-part taxon-name-part-type="genus" reg="Hogna">Hogna</tp:taxon-name-part><tp:taxon-name-part taxon-name-part-type="species" reg="heeri">heeri</tp:taxon-name-part></tp:taxon-name></italic> was assessed according to the IUCN Red List criteria, with the status of Least Concern (<xref ref-type="bibr" rid="B16">Cardoso et al 2018b</xref>).</p></tp:treatment-sec><tp:treatment-sec sec-type="comments" id="SECID0EMWAI"><title>Comments.</title><p>The specific epithet of <italic><tp:taxon-name><tp:taxon-name-part taxon-name-part-type="genus" reg="Hogna">H.</tp:taxon-name-part><tp:taxon-name-part taxon-name-part-type="species" reg="heeri">heeri</tp:taxon-name-part></tp:taxon-name></italic> has been one of the names renamed by <xref ref-type="bibr" rid="B8">Bonnet (1959)</xref>, who changed all previously described spider species’ names which were patronyms ending in “ii” to end in “i”, as a way to correct spelling (<xref ref-type="bibr" rid="B7">Bonnet 1945</xref>). Although the ICZN argues for the maintenance of the original spelling, common usage dictates that these modified spellings continue to be used. The disjunct distribution of <italic><tp:taxon-name><tp:taxon-name-part taxon-name-part-type="genus" reg="Hogna">H.</tp:taxon-name-part><tp:taxon-name-part taxon-name-part-type="species" reg="heeri">heeri</tp:taxon-name-part></tp:taxon-name></italic>, with populations in Madeira and Bugio, is somewhat baffling. The only known specimens from Bugio previously reported (<xref ref-type="bibr" rid="B24">Crespo et al. 2013</xref>) were examined: while the female matches <italic><tp:taxon-name><tp:taxon-name-part taxon-name-part-type="genus" reg="Hogna">H.</tp:taxon-name-part><tp:taxon-name-part taxon-name-part-type="species" reg="heeri">heeri</tp:taxon-name-part></tp:taxon-name></italic>, the male pedipalp is the same as that of <italic><tp:taxon-name><tp:taxon-name-part taxon-name-part-type="genus" reg="Hogna">H.</tp:taxon-name-part><tp:taxon-name-part taxon-name-part-type="species" reg="isambertoi">isambertoi</tp:taxon-name-part></tp:taxon-name></italic> sp. nov., with the tip of the embolus slightly tilted anteriorly (Fig. <xref ref-type="fig" rid="F18">18A</xref>). We would like to remark that Wunderlich reported an apophysis at the base of the embolus (indicated with an arrow in his figure) as a diagnostic feature to identify males of <italic><tp:taxon-name><tp:taxon-name-part taxon-name-part-type="genus" reg="Hogna">H.</tp:taxon-name-part><tp:taxon-name-part taxon-name-part-type="species" reg="heeri">heeri</tp:taxon-name-part></tp:taxon-name></italic> (<xref ref-type="bibr" rid="B76">Wunderlich 1992</xref>: fig. 720), which appears to be either inconspicuous or missing altogether. To us it seems the arrow is pointing to the pars pendula membrane connecting the terminal apophysis with the embolus. Unfortunately, we could not gather molecular information from the Bugio specimens due to their poor preservation. Lastly, while revising Thorell’s type series, we identified one of the three adult females in the original vial as <italic><tp:taxon-name><tp:taxon-name-part taxon-name-part-type="genus" reg="Hogna">H.</tp:taxon-name-part><tp:taxon-name-part taxon-name-part-type="species" reg="insularum">insularum</tp:taxon-name-part></tp:taxon-name></italic>.</p></tp:treatment-sec><tp:treatment-sec><!--Section generated to contain objects referenced in tp:taxon-treatment.--><fig id="F7" position="float" orientation="portrait"><object-id xmlns:xlink="http://www.w3.org/1999/xlink" content-type="doi" xlink:type="simple">10.3897/zookeys.1086.68015.figure7</object-id><object-id xmlns:xlink="http://www.w3.org/1999/xlink" content-type="arpha" xlink:type="simple">C9205579-E0A5-5B0C-A1BB-0BD45DCB4B16</object-id><label>Figure 7.</label><caption><p>Photograph of <italic><tp:taxon-name><tp:taxon-name-part taxon-name-part-type="genus" reg="Hogna">H.</tp:taxon-name-part><tp:taxon-name-part taxon-name-part-type="species" reg="blackwalli">blackwalli</tp:taxon-name-part></tp:taxon-name></italic>. Female specimen, recently dead, in captivity. Photograph credit Emídio Machado.</p></caption><graphic xmlns:xlink="http://www.w3.org/1999/xlink" xlink:href="zookeys-1086-084-g007.jpg" position="float" orientation="portrait" xlink:type="simple" id="oo_646987.jpg"><uri content-type="original_file" xlink:type="simple">https://binary.pensoft.net/fig/646987</uri></graphic></fig><fig id="F18" position="float" orientation="portrait"><object-id xmlns:xlink="http://www.w3.org/1999/xlink" content-type="doi" xlink:type="simple">10.3897/zookeys.1086.68015.figure18</object-id><object-id xmlns:xlink="http://www.w3.org/1999/xlink" content-type="arpha" xlink:type="simple">F7EF8671-07F5-579F-8ECE-C38483DCE735</object-id><label>Figure 18.</label><caption><p><italic><tp:taxon-name><tp:taxon-name-part taxon-name-part-type="genus" reg="Hogna">Hogna</tp:taxon-name-part><tp:taxon-name-part taxon-name-part-type="species" reg="isambertoi">isambertoi</tp:taxon-name-part></tp:taxon-name></italic> sp. nov. <bold>A–C</bold> male (<abbrev xmlns:xlink="http://www.w3.org/1999/xlink" xlink:title="Senckenberg Research Institute" id="ABBRID0EFLCI" xlink:type="simple">SMF</abbrev>): <bold>A</bold> left male palp, ventral <bold>B</bold> detail of the median apophysis, anteroventral <bold>C</bold><abbrev xmlns:xlink="http://www.w3.org/1999/xlink" xlink:title="scanning electron microscope" id="ABBRID0EPLCI" xlink:type="simple">SEM</abbrev> image, right male palp, ventral <bold>D, E</bold> female (<abbrev xmlns:xlink="http://www.w3.org/1999/xlink" xlink:title="Senckenberg Research Institute" id="ABBRID0EVLCI" xlink:type="simple">SMF</abbrev>): <bold>D</bold> epigynum, ventral <bold>E</bold> vulva, dorsal. Abbreviations, male palp: C – cymbium, E – embolus, MA – median apophysis, P – palea, T – tegulum, TA – terminal apophysis. Abbreviations, female genitalia: D – diverticulum, H – epigynal hoods, <abbrev xmlns:xlink="http://www.w3.org/1999/xlink" xlink:title="median septum" id="ABBRID0E4LCI" xlink:type="simple">MS</abbrev> – median septum, S – spermatheca. Scale bars: 0.5 mm (<bold>A</bold>); 0.2 mm (<bold>B–E</bold>).</p></caption><graphic xmlns:xlink="http://www.w3.org/1999/xlink" xlink:href="zookeys-1086-084-g018.jpg" position="float" orientation="portrait" xlink:type="simple" id="oo_646998.jpg"><uri content-type="original_file" xlink:type="simple">https://binary.pensoft.net/fig/646998</uri></graphic></fig></tp:treatment-sec><ref-list><ref id="B76"><mixed-citation xmlns:xlink="http://www.w3.org/1999/xlink" xlink:type="simple"><person-group><name name-style="western"><surname>Wunderlich</surname><given-names>J</given-names></name></person-group> (<year>1992</year>) <article-title>Die Spinnen-Fauna der Makaronesischen Inseln: Taxonomie, Ökologie, Biogeographie und Evolution.</article-title><source>Beiträge zur Araneologie</source><volume>1</volume>: <fpage>1</fpage>–<lpage>619</lpage>.</mixed-citation></ref><ref id="B16"><mixed-citation xmlns:xlink="http://www.w3.org/1999/xlink" xlink:type="simple"><person-group><name name-style="western"><surname>Cardoso</surname><given-names>P</given-names></name><name name-style="western"><surname>Crespo</surname><given-names>LC</given-names></name><name name-style="western"><surname>Silva</surname><given-names>I</given-names></name><name name-style="western"><surname>Borges</surname><given-names>P</given-names></name><name name-style="western"><surname>Boieiro</surname><given-names>M</given-names></name></person-group> (<year>2018b</year>) <italic><tp:taxon-name><tp:taxon-name-part taxon-name-part-type="genus">Hogna</tp:taxon-name-part><tp:taxon-name-part taxon-name-part-type="species">heeri</tp:taxon-name-part></tp:taxon-name></italic>. The IUCN Red List of Threatened Species 2018: 8. <ext-link xlink:type="simple" ext-link-type="doi" xlink:href="10.2305/IUCN.UK.2018-2.RLTS.T58048559A58061002.en">https://doi.org/10.2305/IUCN.UK.2018-2.RLTS.T58048559A58061002.en</ext-link></mixed-citation></ref><ref id="B8"><mixed-citation xmlns:xlink="http://www.w3.org/1999/xlink" xlink:type="simple"><person-group><name name-style="western"><surname>Bonnet</surname><given-names>P</given-names></name></person-group> (<year>1959</year>) Bibliographia araneorum. Analyse méthodique de toute la littérature aranéologique jusqu’en 1939. Tome II. Systématique des araignées (Étude par ordre alphabétique) (5<sup>eme</sup> partie: T-Z). Douladoure, Toulouse, 4231–5058.</mixed-citation></ref><ref id="B7"><mixed-citation xmlns:xlink="http://www.w3.org/1999/xlink" xlink:type="simple"><person-group><name name-style="western"><surname>Bonnet</surname><given-names>P</given-names></name></person-group> (<year>1945</year>) <source>Bibliographia araneorum. Analyse méthodique de toute la littérature aranéologique jusqu’en 1939. Tome I.</source><publisher-name>Douladoure</publisher-name>, <publisher-loc>Toulouse</publisher-loc>, <size units="page">832 pp</size>.</mixed-citation></ref><ref id="B24"><mixed-citation xmlns:xlink="http://www.w3.org/1999/xlink" xlink:type="simple"><person-group><name name-style="western"><surname>Crespo</surname><given-names>L</given-names></name><name name-style="western"><surname>Silva</surname><given-names>I</given-names></name><name name-style="western"><surname>Borges</surname><given-names>P</given-names></name><name name-style="western"><surname>Cardoso</surname><given-names>P</given-names></name></person-group> (<year>2013</year>) <article-title>Rapid biodiversity assessment, faunistics and description of a new spider species (<tp:taxon-name><tp:taxon-name-part taxon-name-part-type="order">Araneae</tp:taxon-name-part></tp:taxon-name>) from Desertas Islands and Madeira (Portugal).</article-title><source>Revista Iberica de Aracnología</source><volume>23</volume>: <fpage>11</fpage>–<lpage>23</lpage>.</mixed-citation></ref></ref-list></tp:taxon-treatment>
