# Supplementary material for: ﻿Island hoppers: Integrative taxonomic revision of Hogna wolf spiders (Araneae, Lycosidae) endemic to the Madeira islands with description of a new species
Source: Zookeys. 2022 Feb 16;1086:84–135. doi: 10.3897/zookeys.1086.68015 (PMC8866340; doi:10.3897/zookeys.1086.68015)
Supplement: XML Treatment for Hogna ingens [file zookeys.1086.68015-treatment5.xml]

<!DOCTYPE tp:taxon-treatment
  PUBLIC "-//TaxonX//DTD Taxonomic Treatment Publishing DTD v0 20100105//EN" "tax-treatment-NSO.dtd">
<tp:taxon-treatment xmlns:tp="http://www.plazi.org/taxpub"><tp:treatment-meta><kwd-group><label>Taxon classification</label><kwd>
                  <named-content content-type="kingdom">Animalia</named-content>
                </kwd><kwd>
                  <named-content content-type="order">Araneae</named-content>
                </kwd><kwd>
                  <named-content content-type="family">Lycosidae</named-content>
                </kwd></kwd-group><mixed-citation publication-type="journal"><person-group><name><surname>Crespo</surname><given-names>Luís C.</given-names></name><name><surname>Silva</surname><given-names>Isamberto</given-names></name><name><surname>Enguídanos</surname><given-names>Alba</given-names></name><name><surname>Cardoso</surname><given-names>Pedro</given-names></name><name><surname>Arnedo</surname><given-names>Miquel</given-names></name></person-group><article-title>﻿Island hoppers: Integrative taxonomic revision of <italic><tp:taxon-name><tp:taxon-name-part taxon-name-part-type="genus" reg="Hogna">Hogna</tp:taxon-name-part></tp:taxon-name></italic> wolf spiders (<tp:taxon-name><tp:taxon-name-part taxon-name-part-type="order">Araneae</tp:taxon-name-part></tp:taxon-name>, <tp:taxon-name><tp:taxon-name-part taxon-name-part-type="family">Lycosidae</tp:taxon-name-part></tp:taxon-name>) endemic to the Madeira islands with description of a new species</article-title><source>Zookeys</source><day>16</day><month>02</month><year>2022</year><volume>1086</volume><fpage>84</fpage><lpage>135</lpage><pub-id pub-id-type="doi">10.3897/zookeys.1086.68015</pub-id></mixed-citation></tp:treatment-meta><tp:nomenclature><label>﻿</label><tp:taxon-name>
                <object-id xmlns:xlink="http://www.w3.org/1999/xlink" content-type="arpha" xlink:type="simple">3DAD3143-0A20-5828-B491-DA3E0127F7CE</object-id>
                <tp:taxon-name-part taxon-name-part-type="genus" reg="Hogna">Hogna</tp:taxon-name-part>
                <tp:taxon-name-part taxon-name-part-type="species" reg="ingens">ingens</tp:taxon-name-part>
              </tp:taxon-name><tp:taxon-authority>(Blackwall, 1857)</tp:taxon-authority><xref ref-type="fig" rid="F12">Figures 12</xref><xref ref-type="fig" rid="F13">, 13</xref><xref ref-type="fig" rid="F14">, 14</xref><tp:nomenclature-citation-list><tp:nomenclature-citation><tp:taxon-name>
                    <tp:taxon-name-part taxon-name-part-type="genus" reg="Lycosa">Lycosa</tp:taxon-name-part>
                    <tp:taxon-name-part taxon-name-part-type="species" reg="ingens">ingens</tp:taxon-name-part>
                  </tp:taxon-name><comment>Blackwall, 1857: 284 (Df).</comment></tp:nomenclature-citation><tp:nomenclature-citation><tp:taxon-name>
                    <tp:taxon-name-part taxon-name-part-type="genus" reg="Lycosa">Lycosa</tp:taxon-name-part>
                    <tp:taxon-name-part taxon-name-part-type="species" reg="ingens">ingens</tp:taxon-name-part>
                  </tp:taxon-name><comment>Blackwalli, 1867: 203 (Dm).</comment></tp:nomenclature-citation><tp:nomenclature-citation><tp:taxon-name>
                    <tp:taxon-name-part taxon-name-part-type="genus" reg="Trochosa">Trochosa</tp:taxon-name-part>
                    <tp:taxon-name-part taxon-name-part-type="species" reg="ingens">ingens</tp:taxon-name-part>
                  </tp:taxon-name><comment>Kulczynski, 1899: 423, pl. 9, fig. 121 (mf).</comment></tp:nomenclature-citation><tp:nomenclature-citation><tp:taxon-name>
                    <tp:taxon-name-part taxon-name-part-type="genus" reg="Geolycosa">Geolycosa</tp:taxon-name-part>
                    <tp:taxon-name-part taxon-name-part-type="species" reg="ingens">ingens</tp:taxon-name-part>
                  </tp:taxon-name><comment>Roewer, 1955: 241.</comment></tp:nomenclature-citation><tp:nomenclature-citation><tp:taxon-name>
                    <tp:taxon-name-part taxon-name-part-type="genus" reg="Geolycosa">Geolycosa</tp:taxon-name-part>
                    <tp:taxon-name-part taxon-name-part-type="species" reg="ingens">ingens</tp:taxon-name-part>
                  </tp:taxon-name><comment>Roewer, 1960: 689, fig. 387e (f).</comment></tp:nomenclature-citation><tp:nomenclature-citation><tp:taxon-name>
                    <tp:taxon-name-part taxon-name-part-type="genus" reg="Hogna">Hogna</tp:taxon-name-part>
                    <tp:taxon-name-part taxon-name-part-type="species" reg="ingens">ingens</tp:taxon-name-part>
                  </tp:taxon-name><comment>Wunderlich, 1992: 459, fig. 720b, fig. 724a.</comment></tp:nomenclature-citation></tp:nomenclature-citation-list></tp:nomenclature><tp:treatment-sec sec-type="Types" id="SECID0EC4AI"><title>Types.</title><p><bold><italic>Holotype</italic></bold>: no type materials from the Blackwall collection were found neither at the <named-content xmlns:xlink="http://www.w3.org/1999/xlink" content-type="dwc:institutional_code" xlink:type="simple">OUMNH</named-content> nor the <named-content xmlns:xlink="http://www.w3.org/1999/xlink" content-type="dwc:institutional_code" xlink:type="simple">NHM</named-content>.</p></tp:treatment-sec><tp:treatment-sec sec-type="material" id="SECID0EV4AI"><title>Material examined.</title><p>Deserta Grande • Vale da Castanheira (N), 1 ♀ (SMF21994), 26.III.1967, 1 ♀ (CRBALC0591) and 4 juveniles (CRBALC0593, CRBALC0594, CRBALC0595, CRBALC0592), <named-content xmlns:xlink="http://www.w3.org/1999/xlink" content-type="dwc:verbatimCoordinates" xlink:type="simple"><named-content content-type="geo-json" specific-use="{&#34;type&#34;:&#34;Point&#34;,&#34;coordinates&#34;:[-16.536940,32.566850]}" id="NCID0E54AI" xlink:type="simple">32.56685°N, 16.53694°W</named-content></named-content>, 25.III.2017, hand collecting, leg. L. Crespo; (unknown location), 3 ♀♀ (<abbrev xmlns:xlink="http://www.w3.org/1999/xlink" xlink:title="French National Museum of Natural History" id="ABBRID0ED5AI" xlink:type="simple">MNHNP</abbrev> AR16186).</p><fig id="F12" position="float" orientation="portrait"><object-id xmlns:xlink="http://www.w3.org/1999/xlink" content-type="doi" xlink:type="simple">10.3897/zookeys.1086.68015.figure12</object-id><object-id xmlns:xlink="http://www.w3.org/1999/xlink" content-type="arpha" xlink:type="simple">9588EA9A-8307-54ED-8BB2-C2893A8D539A</object-id><label>Figure 12.</label><caption><p><italic><tp:taxon-name><tp:taxon-name-part taxon-name-part-type="genus" reg="Hogna">Hogna</tp:taxon-name-part><tp:taxon-name-part taxon-name-part-type="species" reg="ingens">ingens</tp:taxon-name-part></tp:taxon-name></italic> female (CRBALC0591): <bold>A</bold> epigyne, ventral <bold>B</bold> vulva, dorsal. Abbreviations, female genitalia: H – epigynal hoods, <abbrev xmlns:xlink="http://www.w3.org/1999/xlink" xlink:title="median septum" id="ABBRID0E55AI" xlink:type="simple">MS</abbrev> – median septum, S – spermatheca. Scale bars: 0.5 mm.</p></caption><graphic xmlns:xlink="http://www.w3.org/1999/xlink" xlink:href="zookeys-1086-084-g012.jpg" position="float" orientation="portrait" xlink:type="simple" id="oo_646992.jpg"><uri content-type="original_file" xlink:type="simple">https://binary.pensoft.net/fig/646992</uri></graphic></fig></tp:treatment-sec><tp:treatment-sec sec-type="diagnosis" id="SECID0EH6AI"><title>Diagnosis.</title><p><italic><tp:taxon-name><tp:taxon-name-part taxon-name-part-type="genus" reg="Hogna">Hogna</tp:taxon-name-part><tp:taxon-name-part taxon-name-part-type="species" reg="ingens">ingens</tp:taxon-name-part></tp:taxon-name></italic> can be diagnosed from all other Madeiran <italic><tp:taxon-name><tp:taxon-name-part taxon-name-part-type="genus" reg="Hogna">Hogna</tp:taxon-name-part></tp:taxon-name></italic> by the aspect of its legs, blackish with white patches (Figs <xref ref-type="fig" rid="F13">13</xref>, <xref ref-type="fig" rid="F26">26C</xref>), and additionally by its genitalia. In males, according to literature, by the inclined palea shield (<xref ref-type="bibr" rid="B76">Wunderlich 1992</xref>: 596, fig. 720f). In females, by short epigynal anterior pockets, with lateral borders divergent and anteriorly swollen median septum (Fig. <xref ref-type="fig" rid="F12">12A</xref>).</p><fig id="F13" position="float" orientation="portrait"><object-id xmlns:xlink="http://www.w3.org/1999/xlink" content-type="doi" xlink:type="simple">10.3897/zookeys.1086.68015.figure13</object-id><object-id xmlns:xlink="http://www.w3.org/1999/xlink" content-type="arpha" xlink:type="simple">5A2D288C-ADAF-5F26-B251-A1B82FFEEDD9</object-id><label>Figure 13.</label><caption><p>Photograph of <italic><tp:taxon-name><tp:taxon-name-part taxon-name-part-type="genus" reg="Hogna">H.</tp:taxon-name-part><tp:taxon-name-part taxon-name-part-type="species" reg="ingens">ingens</tp:taxon-name-part></tp:taxon-name></italic>. Female specimen in the field. Photograph credit Pedro Cardoso.</p></caption><graphic xmlns:xlink="http://www.w3.org/1999/xlink" xlink:href="zookeys-1086-084-g013.jpg" position="float" orientation="portrait" xlink:type="simple" id="oo_646993.jpg"><uri content-type="original_file" xlink:type="simple">https://binary.pensoft.net/fig/646993</uri></graphic></fig></tp:treatment-sec><tp:treatment-sec sec-type="redescription" id="SECID0EHBBI"><title>Redescription.</title><p><bold>Male</bold>: We could not examine any male specimens.</p><p><bold>Female</bold> (<italic>CRBALC0591</italic>): (Fig. <xref ref-type="fig" rid="F12">12</xref>). Total length 25.1; carapace: 14.8 long, 11.0 wide.</p><p><bold><italic>Colour</italic></bold>: carapace greyish brown, densely covered with short black setae, with a cream longitudinal band present from fovea to posterior margin of carapace; with two faint light grey marginal bands suffused with black patches, covered with white setae; four striae well visible on each flank. Chelicerae black except apically, reddish brown, covered in black setae. Gnathocoxae and labium overall orange-brown, densely covered with black setae; sternum greyish brown, densely covered with black setae. Legs greyish, with a variable number (6–8) of lightly coloured patches covered by white setae. Pedipalps greyish, densely covered in black setae. Abdomen densely covered in black setae, with only four very small white patches dorsally and a small anterolateral band of white setae; venter densely covered in black setae, with only two faint median bands of small white patches.</p><p><bold><italic>Eyes</italic></bold>: <abbrev xmlns:xlink="http://www.w3.org/1999/xlink" xlink:title="median ocular quadrangle" id="ABBRID0EHCBI" xlink:type="simple">MOQ</abbrev>: <abbrev xmlns:xlink="http://www.w3.org/1999/xlink" xlink:title="median eye row width" id="ABBRID0ELCBI" xlink:type="simple">MW</abbrev> = 0.7 <abbrev xmlns:xlink="http://www.w3.org/1999/xlink" xlink:title="posterior eye row width" id="ABBRID0EPCBI" xlink:type="simple">PW</abbrev>, <abbrev xmlns:xlink="http://www.w3.org/1999/xlink" xlink:title="median eye row width" id="ABBRID0ETCBI" xlink:type="simple">MW</abbrev> = 1.2 <abbrev xmlns:xlink="http://www.w3.org/1999/xlink" xlink:title="length between hind border of posterior eye and front border of median eye" id="ABBRID0EXCBI" xlink:type="simple">LMP</abbrev>, <abbrev xmlns:xlink="http://www.w3.org/1999/xlink" xlink:title="median eye row width" id="ABBRID0E2CBI" xlink:type="simple">MW</abbrev> = 1.1 <abbrev xmlns:xlink="http://www.w3.org/1999/xlink" xlink:title="anterior eye row width" id="ABBRID0E6CBI" xlink:type="simple">AW</abbrev>; <abbrev xmlns:xlink="http://www.w3.org/1999/xlink" xlink:title="clypeus" id="ABBRID0EDDBI" xlink:type="simple">Cl</abbrev> = 0.5 DAME. Anterior eye row slightly procurved.</p><p><bold><italic>Legs</italic></bold>: Measurements: Leg I: 37.7, TiI: 8.9; Leg IV: 35.9, TiIV: 8.4; <abbrev xmlns:xlink="http://www.w3.org/1999/xlink" xlink:title="Length to Diameter of Tibia I" id="ABBRID0EODBI" xlink:type="simple">TiIL/D</abbrev>: 2.3. Spination of Leg I: FeI: d1.1.0, p0.0.2; TiI: p0.0.0, v2s.2s.2s; MtI: p0.0.1, r0.0.1, v2s.2s.1s. MtI an TiI with dense scopulae.</p><p><bold><italic>Epigyne</italic></bold>: anterior pockets far apart, short, with lateral borders anteriorly convergent, then becoming divergent (Fig. <xref ref-type="fig" rid="F12">12A</xref>); anterior pocket cavities shallow; median septum anteriorly swollen, with wide posterior transverse part (Fig. <xref ref-type="fig" rid="F12">12A</xref>); spermathecae moderately swollen (Fig. <xref ref-type="fig" rid="F12">12B</xref>); copulatory ducts basally with a laterally projected bulbus (Fig. <xref ref-type="fig" rid="F12">12B</xref>); fertilisation ducts emerging at the base of copulatory duct (Fig. <xref ref-type="fig" rid="F12">12B</xref>).</p></tp:treatment-sec><tp:treatment-sec sec-type="distribution" id="SECID0ENEBI"><title>Distribution.</title><p>This species is known only from Vale da Castanheira, a 1 km<sup>2</sup> valley in the north end of Deserta Grande (Fig. <xref ref-type="fig" rid="F14">14</xref>).</p><fig id="F14" position="float" orientation="portrait"><object-id xmlns:xlink="http://www.w3.org/1999/xlink" content-type="doi" xlink:type="simple">10.3897/zookeys.1086.68015.figure14</object-id><object-id xmlns:xlink="http://www.w3.org/1999/xlink" content-type="arpha" xlink:type="simple">F0FC446E-FBF8-5CC3-AD06-DF5DA78FC3A5</object-id><label>Figure 14.</label><caption><p>Distribution of <italic><tp:taxon-name><tp:taxon-name-part taxon-name-part-type="genus" reg="Hogna">H.</tp:taxon-name-part><tp:taxon-name-part taxon-name-part-type="species" reg="ingens">ingens</tp:taxon-name-part></tp:taxon-name></italic>. Black circles: present records; white triangle: unconfirmed record from literature.</p></caption><graphic xmlns:xlink="http://www.w3.org/1999/xlink" xlink:href="zookeys-1086-084-g014.jpg" position="float" orientation="portrait" xlink:type="simple" id="oo_646994.jpg"><uri content-type="original_file" xlink:type="simple">https://binary.pensoft.net/fig/646994</uri></graphic></fig></tp:treatment-sec><tp:treatment-sec sec-type="ecology" id="SECID0ERFBI"><title>Ecology.</title><p>Vale da Castanheira is a semi-arid grassland area.</p></tp:treatment-sec><tp:treatment-sec sec-type="conservation status" id="SECID0EWFBI"><title>Conservation status.</title><p><italic><tp:taxon-name><tp:taxon-name-part taxon-name-part-type="genus" reg="Hogna">Hogna</tp:taxon-name-part><tp:taxon-name-part taxon-name-part-type="species" reg="ingens">ingens</tp:taxon-name-part></tp:taxon-name></italic> was declared Critically Endangered in previous works (<xref ref-type="bibr" rid="B20">Cardoso 2014</xref>; <xref ref-type="bibr" rid="B25">Crespo et al. 2014b</xref>). Its restricted habitat has been subject to biological invasions since humans set foot in Deserta Grande, with the introduction of herbivore vertebrates and, more recently, of the herb <italic><tp:taxon-name><tp:taxon-name-part taxon-name-part-type="genus" reg="Phalaris">Phalaris</tp:taxon-name-part><tp:taxon-name-part taxon-name-part-type="species" reg="aquatica">aquatica</tp:taxon-name-part></tp:taxon-name></italic> L., which grows abundantly throughout the valley, limiting the access of <italic><tp:taxon-name><tp:taxon-name-part taxon-name-part-type="genus" reg="Hogna">H.</tp:taxon-name-part><tp:taxon-name-part taxon-name-part-type="species" reg="ingens">ingens</tp:taxon-name-part></tp:taxon-name></italic> to shelter below rocks and fissures and displacing native flora. A recovery program of the valley’s vegetation is being conducted, and recent data indicates the spider population is increasing. An ex-situ breeding program is currently being conducted by the Bristol Zoo to safekeep populational levels.</p></tp:treatment-sec><tp:treatment-sec><!--Section generated to contain objects referenced in tp:taxon-treatment.--><fig id="F26" position="float" orientation="portrait"><object-id xmlns:xlink="http://www.w3.org/1999/xlink" content-type="doi" xlink:type="simple">10.3897/zookeys.1086.68015.figure26</object-id><object-id xmlns:xlink="http://www.w3.org/1999/xlink" content-type="arpha" xlink:type="simple">DE97BDB3-DE78-598B-80A8-D8F4745A4EE4</object-id><label>Figure 26.</label><caption><p>Plate with photographs of the lateral view of the leg I for easily diagnosable species.</p></caption><graphic xmlns:xlink="http://www.w3.org/1999/xlink" xlink:href="zookeys-1086-084-g026.jpg" position="float" orientation="portrait" xlink:type="simple" id="oo_647006.jpg"><uri content-type="original_file" xlink:type="simple">https://binary.pensoft.net/fig/647006</uri></graphic></fig></tp:treatment-sec><ref-list><ref id="B76"><mixed-citation xmlns:xlink="http://www.w3.org/1999/xlink" xlink:type="simple"><person-group><name name-style="western"><surname>Wunderlich</surname><given-names>J</given-names></name></person-group> (<year>1992</year>) <article-title>Die Spinnen-Fauna der Makaronesischen Inseln: Taxonomie, Ökologie, Biogeographie und Evolution.</article-title><source>Beiträge zur Araneologie</source><volume>1</volume>: <fpage>1</fpage>–<lpage>619</lpage>.</mixed-citation></ref><ref id="B20"><mixed-citation xmlns:xlink="http://www.w3.org/1999/xlink" xlink:type="simple"><person-group><name name-style="western"><surname>Cardoso</surname><given-names>P</given-names></name></person-group> (<year>2014</year>) <italic><tp:taxon-name><tp:taxon-name-part taxon-name-part-type="genus">Hogna</tp:taxon-name-part><tp:taxon-name-part taxon-name-part-type="species">ingens</tp:taxon-name-part></tp:taxon-name></italic>. The IUCN Red List of Threatened Species 2014. <ext-link xlink:type="simple" ext-link-type="doi" xlink:href="10.2305/IUCN.UK.2014-2.RLTS.T58048571A58061007.en">https://doi.org/10.2305/IUCN.UK.2014-2.RLTS.T58048571A58061007.en</ext-link></mixed-citation></ref><ref id="B25"><mixed-citation xmlns:xlink="http://www.w3.org/1999/xlink" xlink:type="simple"><person-group><name name-style="western"><surname>Crespo</surname><given-names>L</given-names></name><name name-style="western"><surname>Silva</surname><given-names>I</given-names></name><name name-style="western"><surname>Borges</surname><given-names>P</given-names></name><name name-style="western"><surname>Cardoso</surname><given-names>P</given-names></name></person-group> (<year>2014b</year>) <article-title>Assessing the conservation status of the strict endemic Desertas wolf spider, <italic><tp:taxon-name><tp:taxon-name-part taxon-name-part-type="genus">Hogna</tp:taxon-name-part><tp:taxon-name-part taxon-name-part-type="species">ingens</tp:taxon-name-part></tp:taxon-name></italic> (<tp:taxon-name><tp:taxon-name-part taxon-name-part-type="order">Araneae</tp:taxon-name-part></tp:taxon-name>, <tp:taxon-name><tp:taxon-name-part taxon-name-part-type="family">Lycosidae</tp:taxon-name-part></tp:taxon-name>).</article-title><source>Journal for Nature Conservation</source><volume>22</volume>: <fpage>516</fpage>–<lpage>524</lpage>. <ext-link xlink:type="simple" ext-link-type="doi" xlink:href="10.1016/j.jnc.2014.08.005">https://doi.org/10.1016/j.jnc.2014.08.005</ext-link></mixed-citation></ref></ref-list></tp:taxon-treatment>
