# Supplementary material for: ﻿Island hoppers: Integrative taxonomic revision of Hogna wolf spiders (Araneae, Lycosidae) endemic to the Madeira islands with description of a new species
Source: Zookeys. 2022 Feb 16;1086:84–135. doi: 10.3897/zookeys.1086.68015 (PMC8866340; doi:10.3897/zookeys.1086.68015)
Supplement: XML Treatment for Hogna insularum [file zookeys.1086.68015-treatment6.xml]

<!DOCTYPE tp:taxon-treatment
  PUBLIC "-//TaxonX//DTD Taxonomic Treatment Publishing DTD v0 20100105//EN" "tax-treatment-NSO.dtd">
<tp:taxon-treatment xmlns:tp="http://www.plazi.org/taxpub"><tp:treatment-meta><kwd-group><label>Taxon classification</label><kwd>
                  <named-content content-type="kingdom">Animalia</named-content>
                </kwd><kwd>
                  <named-content content-type="order">Araneae</named-content>
                </kwd><kwd>
                  <named-content content-type="family">Lycosidae</named-content>
                </kwd></kwd-group><mixed-citation publication-type="journal"><person-group><name><surname>Crespo</surname><given-names>Luís C.</given-names></name><name><surname>Silva</surname><given-names>Isamberto</given-names></name><name><surname>Enguídanos</surname><given-names>Alba</given-names></name><name><surname>Cardoso</surname><given-names>Pedro</given-names></name><name><surname>Arnedo</surname><given-names>Miquel</given-names></name></person-group><article-title>﻿Island hoppers: Integrative taxonomic revision of <italic><tp:taxon-name><tp:taxon-name-part taxon-name-part-type="genus" reg="Hogna">Hogna</tp:taxon-name-part></tp:taxon-name></italic> wolf spiders (<tp:taxon-name><tp:taxon-name-part taxon-name-part-type="order">Araneae</tp:taxon-name-part></tp:taxon-name>, <tp:taxon-name><tp:taxon-name-part taxon-name-part-type="family">Lycosidae</tp:taxon-name-part></tp:taxon-name>) endemic to the Madeira islands with description of a new species</article-title><source>Zookeys</source><day>16</day><month>02</month><year>2022</year><volume>1086</volume><fpage>84</fpage><lpage>135</lpage><pub-id pub-id-type="doi">10.3897/zookeys.1086.68015</pub-id></mixed-citation></tp:treatment-meta><tp:nomenclature><label>﻿</label><tp:taxon-name>
                <object-id xmlns:xlink="http://www.w3.org/1999/xlink" content-type="arpha" xlink:type="simple">22F53709-9C4C-5ECA-B94F-40A21CF3195E</object-id>
                <tp:taxon-name-part taxon-name-part-type="genus" reg="Hogna">Hogna</tp:taxon-name-part>
                <tp:taxon-name-part taxon-name-part-type="species" reg="insularum">insularum</tp:taxon-name-part>
              </tp:taxon-name><tp:taxon-authority>(Kulczynski, 1899)</tp:taxon-authority><xref ref-type="fig" rid="F15">Figures 15</xref><xref ref-type="fig" rid="F16">, 16</xref><xref ref-type="fig" rid="F17">, 17</xref><tp:nomenclature-citation-list><tp:nomenclature-citation><tp:taxon-name>
                    <tp:taxon-name-part taxon-name-part-type="genus" reg="Trochosa">Trochosa</tp:taxon-name-part>
                    <tp:taxon-name-part taxon-name-part-type="species" reg="insularum">insularum</tp:taxon-name-part>
                  </tp:taxon-name><comment>Kulczynski, 1899: 429, pl. 9, f. 122, 126 (Dmf).</comment></tp:nomenclature-citation><tp:nomenclature-citation><tp:taxon-name>
                    <tp:taxon-name-part taxon-name-part-type="genus" reg="Hogna">Hogna</tp:taxon-name-part>
                    <tp:taxon-name-part taxon-name-part-type="species" reg="insularum">insularum</tp:taxon-name-part>
                  </tp:taxon-name><comment>Roewer, 1959: 517, fig. 291c, d.</comment></tp:nomenclature-citation><tp:nomenclature-citation><tp:taxon-name>
                    <tp:taxon-name-part taxon-name-part-type="genus" reg="Hogna">Hogna</tp:taxon-name-part>
                    <tp:taxon-name-part taxon-name-part-type="species" reg="biscoitoi">biscoitoi</tp:taxon-name-part>
                  </tp:taxon-name><comment>Wunderlich, 1992: 457, figs 708–709. Syn. nov.</comment></tp:nomenclature-citation><tp:nomenclature-citation><tp:taxon-name>
                    <tp:taxon-name-part taxon-name-part-type="genus" reg="Hogna">Hogna</tp:taxon-name-part>
                    <tp:taxon-name-part taxon-name-part-type="species" reg="insularum">insularum</tp:taxon-name-part>
                  </tp:taxon-name><comment>Wunderlich, 1995: 415, fig. 27 (m).</comment></tp:nomenclature-citation></tp:nomenclature-citation-list></tp:nomenclature><tp:treatment-sec sec-type="Types" id="SECID0EHKBI"><title>Types.</title><p><italic><tp:taxon-name><tp:taxon-name-part taxon-name-part-type="genus" reg="Hogna">Hogna</tp:taxon-name-part><tp:taxon-name-part taxon-name-part-type="species" reg="biscoitoi">biscoitoi</tp:taxon-name-part></tp:taxon-name></italic> Holotype ♂ without exact locality, Porto Santo; leg. Winkelmayer, stored at <named-content xmlns:xlink="http://www.w3.org/1999/xlink" content-type="dwc:institutional_code" xlink:type="simple">MMF</named-content>, collection number 24551. Not examined.</p><p><bold><italic>Syntypes</italic></bold>: Madeira • 7 ♀♀ (MIZ217320–217326). Porto Santo • 2 ♂♂ and 14 ♀♀ and 1 juvenile (MIZ217327–217343), leg. Kulczynski, stored at <abbrev xmlns:xlink="http://www.w3.org/1999/xlink" xlink:title="Museum and Institute of Zoology, Polish Academy of Sciences" id="ABBRID0EDLBI" xlink:type="simple">MIZ</abbrev>, collection numbers indicated above. Examined 2 ♂♂ from Porto Santo, 1 ♀ from Madeira.</p></tp:treatment-sec><tp:treatment-sec sec-type="material" id="SECID0EHLBI"><title>Material examined.</title><p>Bugio • Planalto Sul, <named-content xmlns:xlink="http://www.w3.org/1999/xlink" content-type="dwc:verbatimCoordinates" xlink:type="simple"><named-content content-type="geo-json" specific-use="{&#34;type&#34;:&#34;Point&#34;,&#34;coordinates&#34;:[-16.474660,32.412280]}" id="NCID0EQLBI" xlink:type="simple">32.41228°N, 16.47466°W</named-content></named-content>, 1 ♂ (CRBALC0015) and 1 ♀ (CRBALC0017), 28.VI.2012, hand collecting, leg. I. Silva, 1 ♂ (CRBALC0316: LC229), 1 ♀ (CRBALC0301: LC190) and 2 juveniles (CRBALC0315: LC228, CRBALC0318: LC231), 13.IV.2017, hand collecting, leg. L. Crespo. Deserta Grande • Eira, <named-content xmlns:xlink="http://www.w3.org/1999/xlink" content-type="dwc:verbatimCoordinates" xlink:type="simple"><named-content content-type="geo-json" specific-use="{&#34;type&#34;:&#34;Point&#34;,&#34;coordinates&#34;:[-16.502400,32.509930]}" id="NCID0EYLBI" xlink:type="simple">32.50993°N, 16.50240°W</named-content></named-content>, 2 juveniles (CRBALC0312: LC282), CRBALC0319: LC232), 11.IV.2017, 1 ♀ (<abbrev xmlns:xlink="http://www.w3.org/1999/xlink" xlink:title="v" id="ABBRID0E4LBI" xlink:type="simple">FMNH</abbrev><ext-link xmlns:xlink="http://www.w3.org/1999/xlink" xlink:type="simple" ext-link-type="uri" xlink:href="http://id.luomus.fi/HLA.148894">http://id.luomus.fi/HLA.148894</ext-link>), 17.IV.2011, hand collecting, leg. I. Silva; North end, 1 ♂ (<named-content xmlns:xlink="http://www.w3.org/1999/xlink" content-type="dwc:institutional_code" xlink:type="simple">MMUE</named-content> G7508.51), 12.VIII.1981, under stone, leg. J. Murphy; Pedregal (E), <named-content xmlns:xlink="http://www.w3.org/1999/xlink" content-type="dwc:verbatimCoordinates" xlink:type="simple"><named-content content-type="geo-json" specific-use="{&#34;type&#34;:&#34;Point&#34;,&#34;coordinates&#34;:[-16.523400,32.546130]}" id="NCID0ENMBI" xlink:type="simple">32.54613°N, 16.5234°W</named-content></named-content>, 1 ♀ (CRBALC0308: LC197) and 1 juvenile (CRBALC0306: LC195), 8.IV.2017, hand collecting, leg. L. Crespo &amp; I. Silva, 1 juvenile (CRBALC0285: LC185), 9.IV.2017, hand collecting, leg. L. Crespo; Planalto Sul, <named-content xmlns:xlink="http://www.w3.org/1999/xlink" content-type="dwc:verbatimCoordinates" xlink:type="simple"><named-content content-type="geo-json" specific-use="{&#34;type&#34;:&#34;Point&#34;,&#34;coordinates&#34;:[-16.499860,32.505960]}" id="NCID0EVMBI" xlink:type="simple">32.50596°N, 16.49986°W</named-content></named-content>, 1 juvenile (CRBALC0413: LC284), 11.IV.2017, hand collecting, leg. L. Crespo &amp; I. Silva; Rocha do Barbusano (S), <named-content xmlns:xlink="http://www.w3.org/1999/xlink" content-type="dwc:verbatimCoordinates" xlink:type="simple"><named-content content-type="geo-json" specific-use="{&#34;type&#34;:&#34;Point&#34;,&#34;coordinates&#34;:[-16.514710,32.531680]}" id="NCID0E4MBI" xlink:type="simple">32.53168°N, 16.51471°W</named-content></named-content>, 1 juvenile (CRBALC0262: LC175), 10.IV.2017, hand collecting, leg. L. Crespo &amp; I. Silva; Vale da Castanheira, 1 ♂ (<abbrev xmlns:xlink="http://www.w3.org/1999/xlink" xlink:title="v" id="ABBRID0ECNBI" xlink:type="simple">FMNH</abbrev><ext-link xmlns:xlink="http://www.w3.org/1999/xlink" xlink:type="simple" ext-link-type="uri" xlink:href="http://id.luomus.fi/HLA.148961">http://id.luomus.fi/HLA.148961</ext-link>), 23.IV.2011, hand collecting, leg. I. Silva <italic>et al.</italic>, 1 ♂ (<abbrev xmlns:xlink="http://www.w3.org/1999/xlink" xlink:title="v" id="ABBRID0ENNBI" xlink:type="simple">FMNH</abbrev><ext-link xmlns:xlink="http://www.w3.org/1999/xlink" xlink:type="simple" ext-link-type="uri" xlink:href="http://id.luomus.fi/HLA.148976">http://id.luomus.fi/HLA.148976</ext-link>), 5.V.2011, pitfall trapping, leg. I. Silva <italic>et al.</italic>, 1 ♀ (<abbrev xmlns:xlink="http://www.w3.org/1999/xlink" xlink:title="v" id="ABBRID0EYNBI" xlink:type="simple">FMNH</abbrev><ext-link xmlns:xlink="http://www.w3.org/1999/xlink" xlink:type="simple" ext-link-type="uri" xlink:href="http://id.luomus.fi/HLA.148982">http://id.luomus.fi/HLA.148982</ext-link>), 2 ♀♀ (<abbrev xmlns:xlink="http://www.w3.org/1999/xlink" xlink:title="v" id="ABBRID0EBOBI" xlink:type="simple">FMNH</abbrev><ext-link xmlns:xlink="http://www.w3.org/1999/xlink" xlink:type="simple" ext-link-type="uri" xlink:href="http://id.luomus.fi/HLA.148986">http://id.luomus.fi/HLA.148986</ext-link>), 22.IV.2011, hand collecting, leg. I. Silva; Vale da Castanheira (E), <named-content xmlns:xlink="http://www.w3.org/1999/xlink" content-type="dwc:verbatimCoordinates" xlink:type="simple"><named-content content-type="geo-json" specific-use="{&#34;type&#34;:&#34;Point&#34;,&#34;coordinates&#34;:[-16.529630,32.557100]}" id="NCID0ENOBI" xlink:type="simple">32.5571°N, 16.52963°W</named-content></named-content>, 1 ♂ (CRBALC0305: LC194), 9.IV.2017, hand collecting, leg. I. Silva; Vale da Castanheira (SE), <named-content xmlns:xlink="http://www.w3.org/1999/xlink" content-type="dwc:verbatimCoordinates" xlink:type="simple"><named-content content-type="geo-json" specific-use="{&#34;type&#34;:&#34;Point&#34;,&#34;coordinates&#34;:[-16.525410,32.550780]}" id="NCID0EVOBI" xlink:type="simple">32.55078°N, 16.52541°W</named-content></named-content>, 2 ♂♂ (CRBALC0313: LC226, CRBALC0349: LC241) and 1 ♀ (CRBALC0348: LC240), 9.IV.2017, hand collecting, leg. I. Silva. Ilhéu da Cal • 1 ♀ (SMF65693), leg. K. Groh. Ilhéu de Cima • top plateau, <named-content xmlns:xlink="http://www.w3.org/1999/xlink" content-type="dwc:verbatimCoordinates" xlink:type="simple"><named-content content-type="geo-json" specific-use="{&#34;type&#34;:&#34;Point&#34;,&#34;coordinates&#34;:[-16.280970,33.055560]}" id="NCID0E4OBI" xlink:type="simple">33.05556°N, 16.28097°W</named-content></named-content>, 1 ♀ (CRBALC0019), 9.IV.2012, hand collecting, leg. I. Silva, 1 ♂ (CRBALC0018), 22.V.2011, hand collecting, leg. I. Silva, 1 ♀ (CRBALC0302: LC191) and 4 juveniles (CRBALC0284: LC183, CRBALC0311: LC225, CRBALC0320: LC233, CRBALC0321: LC234), 19.IV.2017, hand collecting, leg. L. Crespo &amp; I. Silva. Ilhéu de Ferro • South tip, <named-content xmlns:xlink="http://www.w3.org/1999/xlink" content-type="dwc:verbatimCoordinates" xlink:type="simple"><named-content content-type="geo-json" specific-use="{&#34;type&#34;:&#34;Point&#34;,&#34;coordinates&#34;:[-16.408140,33.036980]}" id="NCID0EFPBI" xlink:type="simple">33.03698°N, 16.40814°W</named-content></named-content>, 1 ♀ (CRBALC0317: LC320) and 2 juveniles (CRBALC0265: LC178, CRBALC0266: LC179), 18.IV.2017, hand collecting, leg. L. Crespo &amp; I. Silva. Ilhéu Do Desembarcadouro • 2 ♀♀ (<named-content xmlns:xlink="http://www.w3.org/1999/xlink" content-type="dwc:institutional_code" xlink:type="simple">MMUE</named-content> G7508.50), 28.VIII.1981, under stone, leg. J. Murphy. Madeira • Cais do Sardinha, <named-content xmlns:xlink="http://www.w3.org/1999/xlink" content-type="dwc:verbatimCoordinates" xlink:type="simple"><named-content content-type="geo-json" specific-use="{&#34;type&#34;:&#34;Point&#34;,&#34;coordinates&#34;:[-16.683170,32.741900]}" id="NCID0ERPBI" xlink:type="simple">32.7419°N, 16.68317°W</named-content></named-content>, 5 juveniles (CRBALC0504: LC242, CRBALC0505: LC243, CRBALC0506: LC244, CRBALC0507: LC245, CRBALC0508: LC246), 30.III.2017, hand collecting, leg. I. Silva; Caniçal, 1 ♀ (<named-content xmlns:xlink="http://www.w3.org/1999/xlink" content-type="dwc:institutional_code" xlink:type="simple">MMUE</named-content> G7572.859), 24.IV.1973, leg. J. Murphy; Caniço, 1 ♀ (<named-content xmlns:xlink="http://www.w3.org/1999/xlink" content-type="dwc:institutional_code" xlink:type="simple">MMUE</named-content> G7508.58), 11.VIII.1981, under stone, leg. J. Murphy; Ponta de São Lourenço, 1 ♂ (<named-content xmlns:xlink="http://www.w3.org/1999/xlink" content-type="dwc:institutional_code" xlink:type="simple">MMUE</named-content> G7508.54), 29.VII.1981, 1 ♀ (<named-content xmlns:xlink="http://www.w3.org/1999/xlink" content-type="dwc:institutional_code" xlink:type="simple">MMUE</named-content> G7508.57), 1.VIII.1981, under stone, leg. J. Murphy, 4 ♂♂ and 5 ♀♀ (<abbrev xmlns:xlink="http://www.w3.org/1999/xlink" xlink:title="v" id="ABBRID0EGQBI" xlink:type="simple">FMNH</abbrev><ext-link xmlns:xlink="http://www.w3.org/1999/xlink" xlink:type="simple" ext-link-type="uri" xlink:href="http://id.luomus.fi/HLA.156001">http://id.luomus.fi/HLA.156001</ext-link>), 15.V.2011, pitfall trapping, leg. L. Crespo et al., 1 ♂ and 4 ♀♀ (<abbrev xmlns:xlink="http://www.w3.org/1999/xlink" xlink:title="v" id="ABBRID0EPQBI" xlink:type="simple">FMNH</abbrev><ext-link xmlns:xlink="http://www.w3.org/1999/xlink" xlink:type="simple" ext-link-type="uri" xlink:href="http://id.luomus.fi/HLA.156012">http://id.luomus.fi/HLA.156012</ext-link>), 2.V.2011, hand collecting, leg. L. Crespo et al., 2 ♀♀ (<abbrev xmlns:xlink="http://www.w3.org/1999/xlink" xlink:title="v" id="ABBRID0EYQBI" xlink:type="simple">FMNH</abbrev><ext-link xmlns:xlink="http://www.w3.org/1999/xlink" xlink:type="simple" ext-link-type="uri" xlink:href="http://id.luomus.fi/HLA.156034">http://id.luomus.fi/HLA.156034</ext-link>), 26.IX.2009, hand collecting, leg. L. Crespo, 1 ♀ (CRBALC0597) and 3 juveniles (CRBALC0599, CRBALC0600, CRBALC0651), <named-content xmlns:xlink="http://www.w3.org/1999/xlink" content-type="dwc:verbatimCoordinates" xlink:type="simple"><named-content content-type="geo-json" specific-use="{&#34;type&#34;:&#34;Point&#34;,&#34;coordinates&#34;:[-16.692817,32.749965]}" id="NCID0EERBI" xlink:type="simple">32.749965°N, 16.692817°W</named-content></named-content>, 2.IV.2018, hand collecting, leg. L. Crespo; Ponta do Rosto, 1 ♀ (CRBALC0513: LC251) and 3 juveniles (CRBALC0509: LC247, CRBALC0510: LC248, CRBALC512: LC250), <named-content xmlns:xlink="http://www.w3.org/1999/xlink" content-type="dwc:verbatimCoordinates" xlink:type="simple"><named-content content-type="geo-json" specific-use="{&#34;type&#34;:&#34;Point&#34;,&#34;coordinates&#34;:[-16.708330,32.750220]}" id="NCID0EMRBI" xlink:type="simple">32.75022°N, 16.70833°W</named-content></named-content>, 30.III.2017, hand collecting, leg. I. Silva. Porto Santo • Rocha de Nossa Senhora, <named-content xmlns:xlink="http://www.w3.org/1999/xlink" content-type="dwc:verbatimCoordinates" xlink:type="simple"><named-content content-type="geo-json" specific-use="{&#34;type&#34;:&#34;Point&#34;,&#34;coordinates&#34;:[-16.321200,33.073530]}" id="NCID0EURBI" xlink:type="simple">33.07353°N, 16.3212°W</named-content></named-content>, 1 ♂ (CRBALC0290: LC187) and 1 juvenile (CRBALC0291: LC188), 21.IV.2017, hand collecting, leg. L. Crespo &amp; I. Silva; Pedras Vermelhas, 2 ♂♂ and 1 juvenile (SMF65689), 7.VII.1983, leg. K. Groh; Pico Ana Ferreira, <named-content xmlns:xlink="http://www.w3.org/1999/xlink" content-type="dwc:verbatimCoordinates" xlink:type="simple"><named-content content-type="geo-json" specific-use="{&#34;type&#34;:&#34;Point&#34;,&#34;coordinates&#34;:[-16.371710,33.047280]}" id="NCID0E3RBI" xlink:type="simple">33.04728°N, 16.37171°W</named-content></named-content>, 1 ♂ (CRBALC0310: LC224), 1 ♀ (CRBALC0327: LC239) and 5 juveniles (CRBALC0303: LC192, CRBALC0307: LC196, CRBALC0326: LC238, CRBALC0309: LC281, CRBALC0430: LC285), 20.IV.2017, hand collecting, leg. L. Crespo &amp; I. Silva; Pico Branco, <named-content xmlns:xlink="http://www.w3.org/1999/xlink" content-type="dwc:verbatimCoordinates" xlink:type="simple"><named-content content-type="geo-json" specific-use="{&#34;type&#34;:&#34;Point&#34;,&#34;coordinates&#34;:[-16.301370,33.094280]}" id="NCID0EESBI" xlink:type="simple">33.09428°N, 16.30137°W</named-content></named-content>, 1 ♂ (CRBALC0304: LC193), 21.IV.2017, hand collecting, leg. L. Crespo &amp; I. Silva, 1 ♂ (CRBALC0314: LC227), 23.IV.2017, hand collecting, leg. L. Crespo; Pico da Juliana, <named-content xmlns:xlink="http://www.w3.org/1999/xlink" content-type="dwc:verbatimCoordinates" xlink:type="simple"><named-content content-type="geo-json" specific-use="{&#34;type&#34;:&#34;Point&#34;,&#34;coordinates&#34;:[-16.321860,33.092700]}" id="NCID0EMSBI" xlink:type="simple">33.09270°N, 16.32186°W</named-content></named-content>, 1 juvenile (CRBALC0286: LC186), 24.IV.2017, hand collecting, leg. L. Crespo; Pico do Castelo, <named-content xmlns:xlink="http://www.w3.org/1999/xlink" content-type="dwc:verbatimCoordinates" xlink:type="simple"><named-content content-type="geo-json" specific-use="{&#34;type&#34;:&#34;Point&#34;,&#34;coordinates&#34;:[-16.332770,33.081960]}" id="NCID0EUSBI" xlink:type="simple">33.08196°N, 16.33277°W</named-content></named-content>, 2 ♀♀ (CRBALC0300: LC189, CRBALC0322: LC235) and 2 juveniles (CRBALC0267: LC180, CRBALC0268: 181), 17.IV.2017, hand collecting, leg. L. Crespo &amp; I. Silva, 1 ♂ (CRBALC0692), 8.IV.2018, hand collecting, leg. L. Crespo &amp; A. Bellvert; Pico do Concelho, 1 ♀ (SMF65695), 29.VI.1983, leg. K. Groh; Pico do Espigão, 1 ♀ (SMF65692), 1.VII.1983, leg. K. Groh; Pico do Facho, 1 ♀ (SMF65694), 28.VI.1983, leg. K. Groh; Pico do Maçarico [the label reads “Pico dos Magaricos”, therefore we find it necessary to present the correct locality name], 1 ♀ (SMF65691), 10.VII.1983, leg. K. Groh; Terra-Chã (Pico Branco), <named-content xmlns:xlink="http://www.w3.org/1999/xlink" content-type="dwc:verbatimCoordinates" xlink:type="simple"><named-content content-type="geo-json" specific-use="{&#34;type&#34;:&#34;Point&#34;,&#34;coordinates&#34;:[-16.298390,33.094470]}" id="NCID0E3SBI" xlink:type="simple">33.09447°N, 16.29839°W</named-content></named-content>, 1 ♂ (CRBALC0323: LC236) and 2 juveniles (CRBALC0324: LC327, CRBALC0396: LC283), 21.IV.2017, hand collecting, leg. L. Crespo &amp; I. Silva, 4 juveniles (CRBALC0627, CRBALC0628, CRBALC0630, CRBALC0700), 10.IV.2018, hand collecting, leg. L. Crespo &amp; A. Bellvert. Unknown location • 1 ♀ (<named-content xmlns:xlink="http://www.w3.org/1999/xlink" content-type="dwc:institutional_code" xlink:type="simple">NHRS</named-content>-JUST-000001115), 1 ♂ (<named-content xmlns:xlink="http://www.w3.org/1999/xlink" content-type="dwc:institutional_code" xlink:type="simple">MMUE</named-content> G7508.48), 28.VIII.1981, under stone, leg. J. Murphy, 1 ♂ 1 ♀ and 2 juveniles (SMF34577), 1983, leg. G. Schmidt, 1 ♂ and 1 ♀ (SMF65690), hand collecting, leg. I. Silva, 1 ♀ (<named-content xmlns:xlink="http://www.w3.org/1999/xlink" content-type="dwc:institutional_code" xlink:type="simple">NHM</named-content> 1892.7.9.12.17), leg. W.R.O. Grant.</p></tp:treatment-sec><tp:treatment-sec sec-type="diagnosis" id="SECID0ENTBI"><title>Diagnosis.</title><p><italic><tp:taxon-name><tp:taxon-name-part taxon-name-part-type="genus" reg="Hogna">Hogna</tp:taxon-name-part><tp:taxon-name-part taxon-name-part-type="species" reg="insularum">insularum</tp:taxon-name-part></tp:taxon-name></italic> can be diagnosed from all other Madeiran <italic><tp:taxon-name><tp:taxon-name-part taxon-name-part-type="genus" reg="Hogna">Hogna</tp:taxon-name-part></tp:taxon-name></italic> by a combination of the following characters: the small to medium size (prosoma length &lt; 10 mm), the aspect of its legs, brown, with black patches (Fig. <xref ref-type="fig" rid="F27">27C</xref>), male’s embolus thin, with smoothly curved tip (Fig. <xref ref-type="fig" rid="F15">15</xref>), and female epigyne median septum roughly half as wide (at posterior transverse part) as long (Fig. <xref ref-type="fig" rid="F16">16A, C, E, G</xref>). It is most similar to <italic><tp:taxon-name><tp:taxon-name-part taxon-name-part-type="genus" reg="Hogna">H.</tp:taxon-name-part><tp:taxon-name-part taxon-name-part-type="species" reg="heeri">heeri</tp:taxon-name-part></tp:taxon-name></italic> and <italic><tp:taxon-name><tp:taxon-name-part taxon-name-part-type="genus" reg="Hogna">H.</tp:taxon-name-part><tp:taxon-name-part taxon-name-part-type="species" reg="isambertoi">isambertoi</tp:taxon-name-part></tp:taxon-name></italic> sp. nov., from which it cannot be somatically differentiated.</p><fig id="F15" position="float" orientation="portrait"><object-id xmlns:xlink="http://www.w3.org/1999/xlink" content-type="doi" xlink:type="simple">10.3897/zookeys.1086.68015.figure15</object-id><object-id xmlns:xlink="http://www.w3.org/1999/xlink" content-type="arpha" xlink:type="simple">E6F13605-47C3-543A-8B65-43714DBA5F46</object-id><label>Figure 15.</label><caption><p><italic><tp:taxon-name><tp:taxon-name-part taxon-name-part-type="genus" reg="Hogna">Hogna</tp:taxon-name-part><tp:taxon-name-part taxon-name-part-type="species" reg="insularum">insularum</tp:taxon-name-part></tp:taxon-name></italic>, male pedipalps <bold>A</bold> male from Porto Santo (CRBALC0310), left pedipalp, ventral <bold>B</bold> male from Deserta Grande (CRBALC0305), left pedipalp, ventral <bold>C</bold> male from Bugio (CRBALC0015), left pedipalp, ventral <bold>D</bold> detail of the median apophysis of male from Deserta Grande (CRBALC0305), anteroventral <bold>E</bold><abbrev xmlns:xlink="http://www.w3.org/1999/xlink" xlink:title="scanning electron microscope" id="ABBRID0EEWBI" xlink:type="simple">SEM</abbrev> image, right male pedipalp, male from Porto Santo (CRBALC0310), ventral <bold>F</bold> idem, retroventral. Abbreviations, male pedipalp: <abbrev xmlns:xlink="http://www.w3.org/1999/xlink" xlink:title="apical point" id="ABBRID0EKWBI" xlink:type="simple">AT</abbrev> – anterior point, C – cymbium, E – embolus, P – palea, R – ridge, T – tegulum, TA – terminal apophysis, <abbrev xmlns:xlink="http://www.w3.org/1999/xlink" xlink:title="tegular apophysis" id="ABBRID0EOWBI" xlink:type="simple">TgA</abbrev> – tegular apophysis, <abbrev xmlns:xlink="http://www.w3.org/1999/xlink" xlink:title="ventral spur" id="ABBRID0ESWBI" xlink:type="simple">VS</abbrev> – ventral spur. Scale bars: 0.5 mm (<bold>A, B, C</bold>); 0.2 mm (<bold>D</bold>).</p></caption><graphic xmlns:xlink="http://www.w3.org/1999/xlink" xlink:href="zookeys-1086-084-g015.jpg" position="float" orientation="portrait" xlink:type="simple" id="oo_646995.jpg"><uri content-type="original_file" xlink:type="simple">https://binary.pensoft.net/fig/646995</uri></graphic></fig><fig id="F16" position="float" orientation="portrait"><object-id xmlns:xlink="http://www.w3.org/1999/xlink" content-type="doi" xlink:type="simple">10.3897/zookeys.1086.68015.figure16</object-id><object-id xmlns:xlink="http://www.w3.org/1999/xlink" content-type="arpha" xlink:type="simple">02619325-2583-5965-9723-89BF07B9246E</object-id><label>Figure 16.</label><caption><p><italic><tp:taxon-name><tp:taxon-name-part taxon-name-part-type="genus" reg="Hogna">Hogna</tp:taxon-name-part><tp:taxon-name-part taxon-name-part-type="species" reg="insularum">insularum</tp:taxon-name-part></tp:taxon-name></italic>, female genitalia <bold>A, B</bold> female from Bugio (CRBALC0301): <bold>A</bold> epigynum, ventral <bold>B</bold> vulva, dorsal <bold>C, D</bold> female from Deserta Grande (CRBALC0308): <bold>C</bold> epigynum, ventral <bold>D</bold> vulva, dorsal <bold>E, F</bold> female from Madeira (CRBALC0597): <bold>E</bold> epigynum, ventral <bold>F</bold> vulva, dorsal <bold>G, H</bold> female from Porto Santo (CRBALC0300): <bold>G</bold> epigynum, ventral <bold>H</bold> vulva, dorsal. Abbreviations, female genitalia: D – diverticulum, H – epigynal hoods, <abbrev xmlns:xlink="http://www.w3.org/1999/xlink" xlink:title="median septum" id="ABBRID0EKYBI" xlink:type="simple">MS</abbrev> – median septum, S – spermatheca. Scale bars: 0.2 mm.</p></caption><graphic xmlns:xlink="http://www.w3.org/1999/xlink" xlink:href="zookeys-1086-084-g016.jpg" position="float" orientation="portrait" xlink:type="simple" id="oo_646996.jpg"><uri content-type="original_file" xlink:type="simple">https://binary.pensoft.net/fig/646996</uri></graphic></fig></tp:treatment-sec><tp:treatment-sec sec-type="redescription" id="SECID0ETYBI"><title>Redescription.</title><p><bold>Male (CRBALC0310)</bold>: (Fig. <xref ref-type="fig" rid="F15">15A, E, F</xref>). Total length: 7.8; carapace: 4.6 long, 3.3 wide.</p><p><bold><italic>Colour</italic></bold>: carapace greyish brown, covered with short black setae, with a median cream longitudinal band, anteriorly broadened, covered with short white setae, with suffused greyish brown patches; two yellow marginal bands, with roughly round grey patches, covered with short white setae; four black striae well visible on each flank. Chelicerae brownish orange, with blackish patches, covered in black and white setae. Gnathocoxae greyish yellow, labium overall blackish, with anterior margin greyish yellow; sternum yellow, with a V-shaped grey patch and suffused patches at lateral borders. Legs pale yellow to orange from femora to tibia, with irregular grey suffused patches, metatarsi and tarsi brown. Pedipalps pale yellow except tarsus, brown. Abdomen with a pair of anterolateral black patches, extending laterally into grey flanks, mottled with yellowish patches covered with white setae; a median dark lanceolate patch is bordered by two yellowish longitudinal bands interconnected in anterior half, posteriorly by means of dark chevrons; venter yellowish, with a median dark grey longitudinal band, bordered by small yellowish and grey patches.</p><p><bold><italic>Eyes</italic></bold>: <abbrev xmlns:xlink="http://www.w3.org/1999/xlink" xlink:title="median ocular quadrangle" id="ABBRID0ENZBI" xlink:type="simple">MOQ</abbrev>: <abbrev xmlns:xlink="http://www.w3.org/1999/xlink" xlink:title="median eye row width" id="ABBRID0ERZBI" xlink:type="simple">MW</abbrev> = 0.8 <abbrev xmlns:xlink="http://www.w3.org/1999/xlink" xlink:title="posterior eye row width" id="ABBRID0EVZBI" xlink:type="simple">PW</abbrev>, <abbrev xmlns:xlink="http://www.w3.org/1999/xlink" xlink:title="median eye row width" id="ABBRID0EZZBI" xlink:type="simple">MW</abbrev> = 1.1 <abbrev xmlns:xlink="http://www.w3.org/1999/xlink" xlink:title="length between hind border of posterior eye and front border of median eye" id="ABBRID0E4ZBI" xlink:type="simple">LMP</abbrev>, <abbrev xmlns:xlink="http://www.w3.org/1999/xlink" xlink:title="median eye row width" id="ABBRID0EB1BI" xlink:type="simple">MW</abbrev> = 1.2 <abbrev xmlns:xlink="http://www.w3.org/1999/xlink" xlink:title="anterior eye row width" id="ABBRID0EF1BI" xlink:type="simple">AW</abbrev>; <abbrev xmlns:xlink="http://www.w3.org/1999/xlink" xlink:title="clypeus" id="ABBRID0EJ1BI" xlink:type="simple">Cl</abbrev> = 0.3 DAME. Anterior eye row slightly procurved.</p><p><bold><italic>Legs</italic></bold>: Measurements: Leg I: 13.6, TiI: 3.1; Leg IV: 14.9, TiIV: 3.1; <abbrev xmlns:xlink="http://www.w3.org/1999/xlink" xlink:title="Length to Diameter of Tibia I" id="ABBRID0EU1BI" xlink:type="simple">TiIL/D</abbrev>: 5.5. Spination of Leg I: FeI: d1.1.0, p0.0.1–2; TiI: p1s.0.1s, r1s.0.1s, v2l.2l.2s; MtI: p0.1.1, r0.0.1, v2l.2l.1s. MtI with sparse scopulae in basal half and dense scopulae on distal half.</p><p><bold><italic>Pedipalp</italic></bold>: cymbium with five dark, stout, macrosetae at tip, <abbrev xmlns:xlink="http://www.w3.org/1999/xlink" xlink:title="femur" id="ABBRID0E61BI" xlink:type="simple">Fe</abbrev> with two dorsal and an apical row of four spines, <abbrev xmlns:xlink="http://www.w3.org/1999/xlink" xlink:title="Patella" id="ABBRID0ED2BI" xlink:type="simple">Pa</abbrev> with one prolateral spine, <abbrev xmlns:xlink="http://www.w3.org/1999/xlink" xlink:title="tibia" id="ABBRID0EH2BI" xlink:type="simple">Ti</abbrev> with one dorsal and one prolateral spines. Tegular apophysis with ventral spur short, blunt, with a straight ridge leading to a wide apical point (Fig. <xref ref-type="fig" rid="F15">15D</xref>); terminal apophysis blade-shaped with sharp end (Fig. <xref ref-type="fig" rid="F15">15A–C</xref>); embolus long and thin, with tip smoothly curved anteriorly (Fig. <xref ref-type="fig" rid="F15">15A–C</xref>); palea large (Fig. <xref ref-type="fig" rid="F15">15A–C</xref>).</p><p><bold>Female</bold> (<italic>CRBALC0308</italic>): (Fig. <xref ref-type="fig" rid="F16">16C–D</xref>). Total length 12.8; carapace: 5.4 long, 4.1 wide.</p><p><bold><italic>Colour</italic></bold>: overall as in male, but darker in legs, chelicera and prosoma. Sternum with a faint V-shaped grey patch. Abdomen is lighter, with central chevrons and ventral longitudinal dark band faded.</p><p><bold><italic>Eyes</italic></bold>: <abbrev xmlns:xlink="http://www.w3.org/1999/xlink" xlink:title="median ocular quadrangle" id="ABBRID0ET3BI" xlink:type="simple">MOQ</abbrev>: <abbrev xmlns:xlink="http://www.w3.org/1999/xlink" xlink:title="median eye row width" id="ABBRID0EX3BI" xlink:type="simple">MW</abbrev> = 0.8 <abbrev xmlns:xlink="http://www.w3.org/1999/xlink" xlink:title="posterior eye row width" id="ABBRID0E23BI" xlink:type="simple">PW</abbrev>, <abbrev xmlns:xlink="http://www.w3.org/1999/xlink" xlink:title="median eye row width" id="ABBRID0E63BI" xlink:type="simple">MW</abbrev> = 1.2 <abbrev xmlns:xlink="http://www.w3.org/1999/xlink" xlink:title="length between hind border of posterior eye and front border of median eye" id="ABBRID0ED4BI" xlink:type="simple">LMP</abbrev>, <abbrev xmlns:xlink="http://www.w3.org/1999/xlink" xlink:title="median eye row width" id="ABBRID0EH4BI" xlink:type="simple">MW</abbrev> = 1.2 <abbrev xmlns:xlink="http://www.w3.org/1999/xlink" xlink:title="anterior eye row width" id="ABBRID0EL4BI" xlink:type="simple">AW</abbrev>; <abbrev xmlns:xlink="http://www.w3.org/1999/xlink" xlink:title="clypeus" id="ABBRID0EP4BI" xlink:type="simple">Cl</abbrev> = 0.6 DAME. Anterior eye row slightly procurved.</p><p><bold><italic>Legs</italic></bold>: Measurements: Leg I: 13.8, TiI: 3.1; Leg IV: 16.0, TiIV: 3.3; <abbrev xmlns:xlink="http://www.w3.org/1999/xlink" xlink:title="Length to Diameter of Tibia I" id="ABBRID0E14BI" xlink:type="simple">TiIL/D</abbrev>: 3.7. Spination of Leg I: FeI: d1.1.0, p0.0.2; TiI: p0.1s.0, v2l.2l.2s; MtI: p0.0.1, r0.0.1, v2l.2l.1s. MtI with sparse scopulae in basal half and dense scopulae on distal half.</p><p><bold><italic>Epigyne</italic></bold>: anterior pockets almost touching, short, with lateral borders parallel (Fig. <xref ref-type="fig" rid="F16">16C</xref>); anterior pocket cavities shallow; median septum with narrow posterior transverse part (Fig. <xref ref-type="fig" rid="F16">16C</xref>); spermathecae oval or piriform (Fig. <xref ref-type="fig" rid="F16">16D</xref>); copulatory ducts with small, stout diverticulum ventrally (Fig. <xref ref-type="fig" rid="F16">16D</xref>); fertilisation ducts emerging at the base of copulatory duct (Fig. <xref ref-type="fig" rid="F16">16D</xref>).</p></tp:treatment-sec><tp:treatment-sec sec-type="Intraspecific variation" id="SECID0EZ5BI"><title>Intraspecific variation.</title><p>Carapace length, males: 4.6–6.4, females: 5.1–7.4. Length of cymbium tip of male pedipalp can vary from shorter to longer than the bulbus. In the single available adult female from Madeira, the anterior pockets of the epigyne show slightly divergent lateral borders (posteriorly) (Fig. <xref ref-type="fig" rid="F16">16E</xref>), while specimens from the remaining islands show parallel lateral borders.</p></tp:treatment-sec><tp:treatment-sec sec-type="distribution" id="SECID0ED6BI"><title>Distribution.</title><p>This species is known from many locations on all islands of the archipelago except Madeira island, where it is only present at the southeast coastal region (Fig. <xref ref-type="fig" rid="F17">17</xref>).</p><fig id="F17" position="float" orientation="portrait"><object-id xmlns:xlink="http://www.w3.org/1999/xlink" content-type="doi" xlink:type="simple">10.3897/zookeys.1086.68015.figure17</object-id><object-id xmlns:xlink="http://www.w3.org/1999/xlink" content-type="arpha" xlink:type="simple">01147B24-5174-5F50-ADD2-4A1C5705FB79</object-id><label>Figure 17.</label><caption><p>Distribution of <italic><tp:taxon-name><tp:taxon-name-part taxon-name-part-type="genus" reg="Hogna">H.</tp:taxon-name-part><tp:taxon-name-part taxon-name-part-type="species" reg="insularum">insularum</tp:taxon-name-part></tp:taxon-name></italic>. Circles: present records; black triangles: revised records from literature; white triangles: unconfirmed records from literature.</p></caption><graphic xmlns:xlink="http://www.w3.org/1999/xlink" xlink:href="zookeys-1086-084-g017.jpg" position="float" orientation="portrait" xlink:type="simple" id="oo_646997.jpg"><uri content-type="original_file" xlink:type="simple">https://binary.pensoft.net/fig/646997</uri></graphic></fig></tp:treatment-sec><tp:treatment-sec sec-type="ecology" id="SECID0EFACI"><title>Ecology.</title><p><italic><tp:taxon-name><tp:taxon-name-part taxon-name-part-type="genus" reg="Hogna">Hogna</tp:taxon-name-part><tp:taxon-name-part taxon-name-part-type="species" reg="insularum">insularum</tp:taxon-name-part></tp:taxon-name></italic> occurs in a wide variety of habitats, from grasslands, <italic><tp:taxon-name><tp:taxon-name-part taxon-name-part-type="genus" reg="Erica">Erica</tp:taxon-name-part></tp:taxon-name></italic> shrubland, to secondary forests (in the latter two cases, only in Porto Santo).</p></tp:treatment-sec><tp:treatment-sec sec-type="conservation status" id="SECID0E4ACI"><title>Conservation status.</title><p><italic><tp:taxon-name><tp:taxon-name-part taxon-name-part-type="genus" reg="Hogna">Hogna</tp:taxon-name-part><tp:taxon-name-part taxon-name-part-type="species" reg="insularum">insularum</tp:taxon-name-part></tp:taxon-name></italic> was assessed according to the IUCN Red List criteria, with the status of Least Concern (<xref ref-type="bibr" rid="B17">Cardoso et al. 2018c</xref>).</p></tp:treatment-sec><tp:treatment-sec sec-type="comments" id="SECID0ESBCI"><title>Comments.</title><p><italic><tp:taxon-name><tp:taxon-name-part taxon-name-part-type="genus" reg="Hogna">Hogna</tp:taxon-name-part><tp:taxon-name-part taxon-name-part-type="species" reg="insularum">insularum</tp:taxon-name-part></tp:taxon-name></italic> displays remarkable intraspecific variation. In males, both the length of the cymbium tip and the position of the terminal apophysis relative to the embolus are variable (Fig. <xref ref-type="fig" rid="F15">15</xref>). In females, the epigyne usually presents anterior pockets with anteriorly parallel lateral borders, but a specimen from Madeira shows a posteriorly divergent lateral border. At the same time, the shape of spermathecae seem to vary from ovoid (Fig. <xref ref-type="fig" rid="F16">16A–D</xref>), to piriform (Fig. <xref ref-type="fig" rid="F16">16E, F</xref>), to rounded (Fig. <xref ref-type="fig" rid="F16">16G, H</xref>). <xref ref-type="bibr" rid="B76">Wunderlich (1992)</xref> described <italic><tp:taxon-name><tp:taxon-name-part taxon-name-part-type="genus" reg="Hogna">H.</tp:taxon-name-part><tp:taxon-name-part taxon-name-part-type="species" reg="biscoitoi">biscoitoi</tp:taxon-name-part></tp:taxon-name></italic> based on specimens from Porto Santo. To differentiate it from <italic><tp:taxon-name><tp:taxon-name-part taxon-name-part-type="genus" reg="Hogna">H.</tp:taxon-name-part><tp:taxon-name-part taxon-name-part-type="species" reg="insularum">insularum</tp:taxon-name-part></tp:taxon-name></italic> he stated that in males “the sickle-shaped apophysis points more to the tip of the cymbium” while in the former species the same structure “(…) is directed more retrolaterally”. For females, although a diagnostic description was provided, the identification key directed to the same image when referring to the epigyne of both <italic><tp:taxon-name><tp:taxon-name-part taxon-name-part-type="genus" reg="Hogna">H.</tp:taxon-name-part><tp:taxon-name-part taxon-name-part-type="species" reg="insularum">insularum</tp:taxon-name-part></tp:taxon-name></italic> and <italic><tp:taxon-name><tp:taxon-name-part taxon-name-part-type="genus" reg="Hogna">H.</tp:taxon-name-part><tp:taxon-name-part taxon-name-part-type="species" reg="biscoitoi">biscoitoi</tp:taxon-name-part></tp:taxon-name></italic>. We collected an array of specimens from different localities in Porto Santo (from Pico Ana Ferreira to Pico Branco) and surrounding islets. We did observe male pedipalps with different degrees of inclination of the terminal apophysis and with cymbium tip shorter than the length of the copulatory bulbus (Fig. <xref ref-type="fig" rid="F15">15A, C</xref>), but both characters were unlinked. We suspect that these traits may be affected by the time from the last moult (e.g., Fig. <xref ref-type="fig" rid="F15">15B</xref> was most likely a recently moulted individual, given its overall pale coloration). Furthermore, fixation in ethanol might sometimes cause a displacement of sclerites, even if small. Molecular data does not seem to provide any additional evidence regarding the possibility that the specimens from Porto Santo may belong to a different species that those reported form other islands. Unfortunately, we could not examine the type material of <italic><tp:taxon-name><tp:taxon-name-part taxon-name-part-type="genus" reg="Hogna">H.</tp:taxon-name-part><tp:taxon-name-part taxon-name-part-type="species" reg="biscoitoi">biscoitoi</tp:taxon-name-part></tp:taxon-name></italic> stored at the Funchal Municipal Museum, since it does not loan type material for study. Based on the variability in the supposedly diagnostic features and the lack of genetic divergence, we consider <italic><tp:taxon-name><tp:taxon-name-part taxon-name-part-type="genus" reg="Hogna">H.</tp:taxon-name-part><tp:taxon-name-part taxon-name-part-type="species" reg="biscoitoi">biscoitoi</tp:taxon-name-part></tp:taxon-name></italic> as a junior synonym of <italic><tp:taxon-name><tp:taxon-name-part taxon-name-part-type="genus" reg="Hogna">H.</tp:taxon-name-part><tp:taxon-name-part taxon-name-part-type="species" reg="insularum">insularum</tp:taxon-name-part></tp:taxon-name></italic>.</p></tp:treatment-sec><tp:treatment-sec><!--Section generated to contain objects referenced in tp:taxon-treatment.--><fig id="F27" position="float" orientation="portrait"><object-id xmlns:xlink="http://www.w3.org/1999/xlink" content-type="doi" xlink:type="simple">10.3897/zookeys.1086.68015.figure27</object-id><object-id xmlns:xlink="http://www.w3.org/1999/xlink" content-type="arpha" xlink:type="simple">04C7EBC1-6FC9-523C-937C-64CC6BB6E244</object-id><label>Figure 27.</label><caption><p>Plate with photographs of the lateral view of the leg I for the complex of <italic><tp:taxon-name><tp:taxon-name-part taxon-name-part-type="genus" reg="Hogna">H.</tp:taxon-name-part><tp:taxon-name-part taxon-name-part-type="species" reg="maderiana">maderiana</tp:taxon-name-part></tp:taxon-name></italic>, <italic><tp:taxon-name><tp:taxon-name-part taxon-name-part-type="genus" reg="Hogna">H.</tp:taxon-name-part><tp:taxon-name-part taxon-name-part-type="species" reg="insularum">insularum</tp:taxon-name-part></tp:taxon-name></italic> and their intermediate forms.</p></caption><graphic xmlns:xlink="http://www.w3.org/1999/xlink" xlink:href="zookeys-1086-084-g027.jpg" position="float" orientation="portrait" xlink:type="simple" id="oo_647007.jpg"><uri content-type="original_file" xlink:type="simple">https://binary.pensoft.net/fig/647007</uri></graphic></fig></tp:treatment-sec><ref-list><ref id="B17"><mixed-citation xmlns:xlink="http://www.w3.org/1999/xlink" xlink:type="simple"><person-group><name name-style="western"><surname>Cardoso</surname><given-names>P</given-names></name><name name-style="western"><surname>Crespo</surname><given-names>LC</given-names></name><name name-style="western"><surname>Silva</surname><given-names>I</given-names></name><name name-style="western"><surname>Borges</surname><given-names>P</given-names></name><name name-style="western"><surname>Boieiro</surname><given-names>M</given-names></name></person-group> (<year>2018c</year>) <italic><tp:taxon-name><tp:taxon-name-part taxon-name-part-type="genus">Hogna</tp:taxon-name-part><tp:taxon-name-part taxon-name-part-type="species">insularum</tp:taxon-name-part></tp:taxon-name></italic>. The IUCN Red List of Threatened Species 2018. <ext-link xlink:type="simple" ext-link-type="doi" xlink:href="10.2305/IUCN.UK.2018-2.RLTS.T58048609A58061012.en">https://doi.org/10.2305/IUCN.UK.2018-2.RLTS.T58048609A58061012.en</ext-link></mixed-citation></ref><ref id="B76"><mixed-citation xmlns:xlink="http://www.w3.org/1999/xlink" xlink:type="simple"><person-group><name name-style="western"><surname>Wunderlich</surname><given-names>J</given-names></name></person-group> (<year>1992</year>) <article-title>Die Spinnen-Fauna der Makaronesischen Inseln: Taxonomie, Ökologie, Biogeographie und Evolution.</article-title><source>Beiträge zur Araneologie</source><volume>1</volume>: <fpage>1</fpage>–<lpage>619</lpage>.</mixed-citation></ref></ref-list></tp:taxon-treatment>
