# Supplementary material for: ﻿Island hoppers: Integrative taxonomic revision of Hogna wolf spiders (Araneae, Lycosidae) endemic to the Madeira islands with description of a new species
Source: Zookeys. 2022 Feb 16;1086:84–135. doi: 10.3897/zookeys.1086.68015 (PMC8866340; doi:10.3897/zookeys.1086.68015)
Supplement: XML Treatment for Hogna isambertoi [file zookeys.1086.68015-treatment7.xml]

<!DOCTYPE tp:taxon-treatment
  PUBLIC "-//TaxonX//DTD Taxonomic Treatment Publishing DTD v0 20100105//EN" "tax-treatment-NSO.dtd">
<tp:taxon-treatment xmlns:tp="http://www.plazi.org/taxpub"><tp:treatment-meta><kwd-group><label>Taxon classification</label><kwd>
                  <named-content content-type="kingdom">Animalia</named-content>
                </kwd><kwd>
                  <named-content content-type="order">Araneae</named-content>
                </kwd><kwd>
                  <named-content content-type="family">Lycosidae</named-content>
                </kwd></kwd-group><mixed-citation publication-type="journal"><person-group><name><surname>Crespo</surname><given-names>Luís C.</given-names></name><name><surname>Silva</surname><given-names>Isamberto</given-names></name><name><surname>Enguídanos</surname><given-names>Alba</given-names></name><name><surname>Cardoso</surname><given-names>Pedro</given-names></name><name><surname>Arnedo</surname><given-names>Miquel</given-names></name></person-group><article-title>﻿Island hoppers: Integrative taxonomic revision of <italic><tp:taxon-name><tp:taxon-name-part taxon-name-part-type="genus" reg="Hogna">Hogna</tp:taxon-name-part></tp:taxon-name></italic> wolf spiders (<tp:taxon-name><tp:taxon-name-part taxon-name-part-type="order">Araneae</tp:taxon-name-part></tp:taxon-name>, <tp:taxon-name><tp:taxon-name-part taxon-name-part-type="family">Lycosidae</tp:taxon-name-part></tp:taxon-name>) endemic to the Madeira islands with description of a new species</article-title><source>Zookeys</source><day>16</day><month>02</month><year>2022</year><volume>1086</volume><fpage>84</fpage><lpage>135</lpage><pub-id pub-id-type="doi">10.3897/zookeys.1086.68015</pub-id></mixed-citation></tp:treatment-meta><tp:nomenclature><label>﻿</label><tp:taxon-name>
                <object-id xmlns:xlink="http://www.w3.org/1999/xlink" content-type="arpha" xlink:type="simple">FF3689AA-17FA-56DB-BC68-1B299258C429</object-id>
                <tp:taxon-name-part taxon-name-part-type="genus" reg="Hogna">Hogna</tp:taxon-name-part>
                <tp:taxon-name-part taxon-name-part-type="species" reg="isambertoi">isambertoi</tp:taxon-name-part>
                <object-id xmlns:xlink="http://www.w3.org/1999/xlink" content-type="zoobank" xlink:type="simple">http://zoobank.org/87BB2C30-D40D-4B5D-92F5-D7D23ED9A7BC</object-id>
              </tp:taxon-name><tp:taxon-authority>Crespo</tp:taxon-authority><tp:taxon-status xmlns:xlink="http://www.w3.org/1999/xlink" xlink:type="simple">sp. nov.</tp:taxon-status><xref ref-type="fig" rid="F18">Figures 18</xref><xref ref-type="fig" rid="F19">, 19</xref><xref ref-type="fig" rid="F20">, 20</xref><tp:nomenclature-citation-list><tp:nomenclature-citation><tp:taxon-name>
                    <tp:taxon-name-part taxon-name-part-type="genus" reg="Hogna">Hogna</tp:taxon-name-part>
                    <tp:taxon-name-part taxon-name-part-type="species" reg="heeri">heeri</tp:taxon-name-part>
                  </tp:taxon-name><comment><xref ref-type="bibr" rid="B24">Crespo et al. 2013</xref>: 18 (m, misidentification).</comment></tp:nomenclature-citation></tp:nomenclature-citation-list></tp:nomenclature><tp:treatment-sec sec-type="Types" id="SECID0ETHCI"><title>Types.</title><p><bold><italic>Holotype</italic></bold>: Deserta Grande • 1 ♂, Ponta Sul, <named-content xmlns:xlink="http://www.w3.org/1999/xlink" content-type="dwc:verbatimCoordinates" xlink:type="simple"><named-content content-type="geo-json" specific-use="{&#34;type&#34;:&#34;Point&#34;,&#34;coordinates&#34;:[-16.495620,32.495620]}" id="NCID0EBICI" xlink:type="simple">32.49562°N, 16.49562°W</named-content></named-content>, coll. 4.XI.2017, leg. I. Silva, stored at <abbrev xmlns:xlink="http://www.w3.org/1999/xlink" xlink:title="Senckenberg Research Institute" id="ABBRID0EGICI" xlink:type="simple">SMF</abbrev>, collection number to be set after publication. <bold><italic>Paratypes</italic></bold>: Bugio • 1 ♂ (<abbrev xmlns:xlink="http://www.w3.org/1999/xlink" xlink:title="Senckenberg Research Institute" id="ABBRID0ENICI" xlink:type="simple">SMF</abbrev>), Planalto Sul, 3.XII.2012, hand collecting, leg. I. Silva. Deserta Grande • Planalto Sul, 1 ♀ (<abbrev xmlns:xlink="http://www.w3.org/1999/xlink" xlink:title="Senckenberg Research Institute" id="ABBRID0ERICI" xlink:type="simple">SMF</abbrev>), 12.XI.2017, hand collecting, leg. I. Silva.</p></tp:treatment-sec><tp:treatment-sec sec-type="material" id="SECID0EVICI"><title>Material examined.</title><p>Deserta Grande • Planalto Sul, 1 juvenile (CRBALC0610: LC330), 12.XI.2017, hand collecting, leg. I. Silva.</p></tp:treatment-sec><tp:treatment-sec sec-type="diagnosis" id="SECID0E1ICI"><title>Diagnosis.</title><p><italic><tp:taxon-name><tp:taxon-name-part taxon-name-part-type="genus" reg="Hogna">Hogna</tp:taxon-name-part><tp:taxon-name-part taxon-name-part-type="species" reg="isambertoi">isambertoi</tp:taxon-name-part></tp:taxon-name></italic> sp. nov. can be distinguished from all other Madeiran <italic><tp:taxon-name><tp:taxon-name-part taxon-name-part-type="genus" reg="Hogna">Hogna</tp:taxon-name-part></tp:taxon-name></italic> by its genitalia. In males, the embolus is thick and tilted anteriorly at the tip and a tegular apophysis with a very short ventral spur (Fig. <xref ref-type="fig" rid="F18">18A, C</xref>). In females, the epigynal anterior pockets show convergent lateral borders and the median septum has a wide posterior transverse part (Fig. <xref ref-type="fig" rid="F18">18D</xref>). It is most similar to <italic><tp:taxon-name><tp:taxon-name-part taxon-name-part-type="genus" reg="Hogna">H.</tp:taxon-name-part><tp:taxon-name-part taxon-name-part-type="species" reg="heeri">heeri</tp:taxon-name-part></tp:taxon-name></italic> and <italic><tp:taxon-name><tp:taxon-name-part taxon-name-part-type="genus" reg="Hogna">H.</tp:taxon-name-part><tp:taxon-name-part taxon-name-part-type="species" reg="insularum">insularum</tp:taxon-name-part></tp:taxon-name></italic>, from which it cannot be somatically differentiated.</p><fig id="F18" position="float" orientation="portrait"><object-id xmlns:xlink="http://www.w3.org/1999/xlink" content-type="doi" xlink:type="simple">10.3897/zookeys.1086.68015.figure18</object-id><object-id xmlns:xlink="http://www.w3.org/1999/xlink" content-type="arpha" xlink:type="simple">F7EF8671-07F5-579F-8ECE-C38483DCE735</object-id><label>Figure 18.</label><caption><p><italic><tp:taxon-name><tp:taxon-name-part taxon-name-part-type="genus" reg="Hogna">Hogna</tp:taxon-name-part><tp:taxon-name-part taxon-name-part-type="species" reg="isambertoi">isambertoi</tp:taxon-name-part></tp:taxon-name></italic> sp. nov. <bold>A–C</bold> male (<abbrev xmlns:xlink="http://www.w3.org/1999/xlink" xlink:title="Senckenberg Research Institute" id="ABBRID0EFLCI" xlink:type="simple">SMF</abbrev>): <bold>A</bold> left male palp, ventral <bold>B</bold> detail of the median apophysis, anteroventral <bold>C</bold><abbrev xmlns:xlink="http://www.w3.org/1999/xlink" xlink:title="scanning electron microscope" id="ABBRID0EPLCI" xlink:type="simple">SEM</abbrev> image, right male palp, ventral <bold>D, E</bold> female (<abbrev xmlns:xlink="http://www.w3.org/1999/xlink" xlink:title="Senckenberg Research Institute" id="ABBRID0EVLCI" xlink:type="simple">SMF</abbrev>): <bold>D</bold> epigynum, ventral <bold>E</bold> vulva, dorsal. Abbreviations, male palp: C – cymbium, E – embolus, MA – median apophysis, P – palea, T – tegulum, TA – terminal apophysis. Abbreviations, female genitalia: D – diverticulum, H – epigynal hoods, <abbrev xmlns:xlink="http://www.w3.org/1999/xlink" xlink:title="median septum" id="ABBRID0E4LCI" xlink:type="simple">MS</abbrev> – median septum, S – spermatheca. Scale bars: 0.5 mm (<bold>A</bold>); 0.2 mm (<bold>B–E</bold>).</p></caption><graphic xmlns:xlink="http://www.w3.org/1999/xlink" xlink:href="zookeys-1086-084-g018.jpg" position="float" orientation="portrait" xlink:type="simple" id="oo_646998.jpg"><uri content-type="original_file" xlink:type="simple">https://binary.pensoft.net/fig/646998</uri></graphic></fig></tp:treatment-sec><tp:treatment-sec sec-type="description" id="SECID0EKMCI"><title>Description.</title><p><bold>Male holotype</bold>: (Figs <xref ref-type="fig" rid="F18">18A–C</xref>, <xref ref-type="fig" rid="F19">19A</xref>). Total length: 7.4; carapace: 4.6 long, 3.2 wide.</p><fig id="F19" position="float" orientation="portrait"><object-id xmlns:xlink="http://www.w3.org/1999/xlink" content-type="doi" xlink:type="simple">10.3897/zookeys.1086.68015.figure19</object-id><object-id xmlns:xlink="http://www.w3.org/1999/xlink" content-type="arpha" xlink:type="simple">872DA40B-D99D-508C-8BD8-4BFB31493CA5</object-id><label>Figure 19.</label><caption><p><italic><tp:taxon-name><tp:taxon-name-part taxon-name-part-type="genus" reg="Hogna">Hogna</tp:taxon-name-part><tp:taxon-name-part taxon-name-part-type="species" reg="isambertoi">isambertoi</tp:taxon-name-part></tp:taxon-name></italic> sp. nov. <bold>A</bold> male habitus, dorsal (<abbrev xmlns:xlink="http://www.w3.org/1999/xlink" xlink:title="Senckenberg Research Institute" id="ABBRID0EPNCI" xlink:type="simple">SMF</abbrev>) <bold>B</bold> female habitus, dorsal (<abbrev xmlns:xlink="http://www.w3.org/1999/xlink" xlink:title="Senckenberg Research Institute" id="ABBRID0EVNCI" xlink:type="simple">SMF</abbrev>). Scale bars: 1 mm.</p></caption><graphic xmlns:xlink="http://www.w3.org/1999/xlink" xlink:href="zookeys-1086-084-g019.jpg" position="float" orientation="portrait" xlink:type="simple" id="oo_646999.jpg"><uri content-type="original_file" xlink:type="simple">https://binary.pensoft.net/fig/646999</uri></graphic></fig><p><bold><italic>Colour</italic></bold>: carapace greyish brown, covered with short black setae, with a median yellow longitudinal band, anteriorly broadened, covered with short white setae; two yellow marginal bands, suffused with grey patches, covered with short white setae; four black striae well visible on each flank. Chelicerae yellow, with grey suffused patches, covered in black and white setae. Gnathocoxae and labium overall pale yellow, with posterior margin with suffused grey patch; sternum pale yellow, with V-shaped grey patch. Legs pale yellow, with irregular grey suffused patches, except anterior metatarsi and tarsi, yellowish orange. Pedipalps yellow. Abdomen with a pair of anterolateral black patches, extending laterally into grey to black flanks; a median faint dark lanceolate patch is bordered by two yellowish longitudinal bands interconnected in anterior half, posteriorly by means of dark chevrons; venter yellowish, with large blackish patches near spinnerets and small patches medially.</p><p><bold><italic>Eyes</italic></bold>: <abbrev xmlns:xlink="http://www.w3.org/1999/xlink" xlink:title="median ocular quadrangle" id="ABBRID0EMOCI" xlink:type="simple">MOQ</abbrev>: <abbrev xmlns:xlink="http://www.w3.org/1999/xlink" xlink:title="median eye row width" id="ABBRID0EQOCI" xlink:type="simple">MW</abbrev> = 0.8 <abbrev xmlns:xlink="http://www.w3.org/1999/xlink" xlink:title="posterior eye row width" id="ABBRID0EUOCI" xlink:type="simple">PW</abbrev>, <abbrev xmlns:xlink="http://www.w3.org/1999/xlink" xlink:title="median eye row width" id="ABBRID0EYOCI" xlink:type="simple">MW</abbrev> = 1.1 <abbrev xmlns:xlink="http://www.w3.org/1999/xlink" xlink:title="length between hind border of posterior eye and front border of median eye" id="ABBRID0E3OCI" xlink:type="simple">LMP</abbrev>, <abbrev xmlns:xlink="http://www.w3.org/1999/xlink" xlink:title="median eye row width" id="ABBRID0EAPCI" xlink:type="simple">MW</abbrev> = 1.1 <abbrev xmlns:xlink="http://www.w3.org/1999/xlink" xlink:title="anterior eye row width" id="ABBRID0EEPCI" xlink:type="simple">AW</abbrev>; <abbrev xmlns:xlink="http://www.w3.org/1999/xlink" xlink:title="clypeus" id="ABBRID0EIPCI" xlink:type="simple">Cl</abbrev> = 0.5 DAME. Anterior eye row slightly procurved.</p><p><bold><italic>Legs</italic></bold>: Measurements: Leg I: 11.7, TiI: 2.6; Leg IV: 13.8, TiIV: 2.8; <abbrev xmlns:xlink="http://www.w3.org/1999/xlink" xlink:title="Length to Diameter of Tibia I" id="ABBRID0ETPCI" xlink:type="simple">TiIL/D</abbrev>: 6.6. Spination of Leg I: FeI: d1.1.1, p0.0.1; TiI: p1.0.1, v2l.2l.2s; MtI: p0.0.1, r0.0.1, v2l.2l.1s. MtI with sparse scopulae in basal half and dense scopulae on distal half.</p><p><bold><italic>Pedipalp</italic></bold>: cymbium with one spine along prolateral rim and five dark, stout, macrosetae at tip, <abbrev xmlns:xlink="http://www.w3.org/1999/xlink" xlink:title="femur" id="ABBRID0E5PCI" xlink:type="simple">Fe</abbrev> with two dorsal and an apical row of four spines. Tegular apophysis with ventral spur very short, blunt, with a concave ridge leading to a thin apical point (Fig. <xref ref-type="fig" rid="F18">18A, B</xref>); terminal apophysis in close apposition with subterminal apophysis, which is blade-shaped with blunt end (Fig. <xref ref-type="fig" rid="F18">18A, C</xref>); embolus long and thick, with tip tilted anteriorly (Fig. <xref ref-type="fig" rid="F18">18A</xref>); palea large (Fig. <xref ref-type="fig" rid="F18">18A</xref>).</p><p><bold>Female paratype</bold>: (Figs <xref ref-type="fig" rid="F18">18D, E</xref>, <xref ref-type="fig" rid="F19">19B</xref>). Total length 12.1; carapace: 4.7 long, 3.6 wide.</p><p><bold><italic>Colour</italic></bold>: overall as in male, but darker in legs, chelicera and prosoma, where additional faint striae are present. Abdomen is lighter, with central chevrons faded, possibly due to pregnancy and correspondent tegument extension.</p><p><bold><italic>Eyes</italic></bold>: <abbrev xmlns:xlink="http://www.w3.org/1999/xlink" xlink:title="median ocular quadrangle" id="ABBRID0EMRCI" xlink:type="simple">MOQ</abbrev>: <abbrev xmlns:xlink="http://www.w3.org/1999/xlink" xlink:title="median eye row width" id="ABBRID0EQRCI" xlink:type="simple">MW</abbrev> = 0.8 <abbrev xmlns:xlink="http://www.w3.org/1999/xlink" xlink:title="posterior eye row width" id="ABBRID0EURCI" xlink:type="simple">PW</abbrev>, <abbrev xmlns:xlink="http://www.w3.org/1999/xlink" xlink:title="median eye row width" id="ABBRID0EYRCI" xlink:type="simple">MW</abbrev> = 1.2 <abbrev xmlns:xlink="http://www.w3.org/1999/xlink" xlink:title="length between hind border of posterior eye and front border of median eye" id="ABBRID0E3RCI" xlink:type="simple">LMP</abbrev>, <abbrev xmlns:xlink="http://www.w3.org/1999/xlink" xlink:title="median eye row width" id="ABBRID0EASCI" xlink:type="simple">MW</abbrev> = 1.8 <abbrev xmlns:xlink="http://www.w3.org/1999/xlink" xlink:title="anterior eye row width" id="ABBRID0EESCI" xlink:type="simple">AW</abbrev>; <abbrev xmlns:xlink="http://www.w3.org/1999/xlink" xlink:title="clypeus" id="ABBRID0EISCI" xlink:type="simple">Cl</abbrev> = 0.4 DAME. Anterior eye row slightly procurved.</p><p><bold><italic>Legs</italic></bold>: Measurements: Leg I: 9.9, TiI: 1.7; Leg IV: 13.0, TiIV: 2.6; <abbrev xmlns:xlink="http://www.w3.org/1999/xlink" xlink:title="Length to Diameter of Tibia I" id="ABBRID0ETSCI" xlink:type="simple">TiIL/D</abbrev>: 3.2. Spination of Leg I: FeI: d1.1.0, p0.0.1–2; TiI: p0.0.0–1, v2l.2l.2s; MtI: p0.0.1, r0.0.1, v2l.2l.1s. MtI with sparse scopulae in basal half and dense scopulae on distal half.</p><p><bold><italic>Epigyne</italic></bold>: anterior pockets touching, short, with lateral borders parallel (Fig. <xref ref-type="fig" rid="F18">18D</xref>); anterior pocket cavities deep; median septum with wide posterior transverse part (Fig. <xref ref-type="fig" rid="F18">18D</xref>); spermathecae oval (Fig. <xref ref-type="fig" rid="F18">18E</xref>); copulatory ducts simple (Fig. <xref ref-type="fig" rid="F18">18E</xref>); fertilisation ducts emerging at the base of copulatory duct (Fig. <xref ref-type="fig" rid="F18">18E</xref>).</p></tp:treatment-sec><tp:treatment-sec sec-type="etymology" id="SECID0ESTCI"><title>Etymology.</title><p>the specific epithet is a patronym in honour of Isamberto Silva, who not only collected the only known specimens of this species, but has provided invaluable support during field work.</p></tp:treatment-sec><tp:treatment-sec sec-type="Intraspecific variation" id="SECID0EXTCI"><title>Intraspecific variation.</title><p>Carapace length, males: 4.1–4.3.</p></tp:treatment-sec><tp:treatment-sec sec-type="distribution" id="SECID0E3TCI"><title>Distribution.</title><p>This species is known only from the southernmost part of Deserta Grande and Bugio (Fig. <xref ref-type="fig" rid="F20">20</xref>).</p><fig id="F20" position="float" orientation="portrait"><object-id xmlns:xlink="http://www.w3.org/1999/xlink" content-type="doi" xlink:type="simple">10.3897/zookeys.1086.68015.figure20</object-id><object-id xmlns:xlink="http://www.w3.org/1999/xlink" content-type="arpha" xlink:type="simple">FF26EAA7-194A-5DD6-8C72-928C2CB8675F</object-id><label>Figure 20.</label><caption><p>Distribution of <italic><tp:taxon-name><tp:taxon-name-part taxon-name-part-type="genus" reg="Hogna">H.</tp:taxon-name-part><tp:taxon-name-part taxon-name-part-type="species" reg="isambertoi">isambertoi</tp:taxon-name-part></tp:taxon-name></italic> sp. nov. Circles: present records; black triangle: revised record from literature.</p></caption><graphic xmlns:xlink="http://www.w3.org/1999/xlink" xlink:href="zookeys-1086-084-g020.jpg" position="float" orientation="portrait" xlink:type="simple" id="oo_647000.jpg"><uri content-type="original_file" xlink:type="simple">https://binary.pensoft.net/fig/647000</uri></graphic></fig></tp:treatment-sec><tp:treatment-sec sec-type="ecology" id="SECID0E5UCI"><title>Ecology.</title><p><italic><tp:taxon-name><tp:taxon-name-part taxon-name-part-type="genus" reg="Hogna">Hogna</tp:taxon-name-part><tp:taxon-name-part taxon-name-part-type="species" reg="isambertoi">isambertoi</tp:taxon-name-part></tp:taxon-name></italic> sp. nov. occurs in arid, coastal scarps, with reduced vegetation cover.</p></tp:treatment-sec><tp:treatment-sec sec-type="conservation status" id="SECID0EPVCI"><title>Conservation status.</title><p>the species seems to be restricted to a very small area, equivalent to an Extent of Occurrence and Area of Occupancy of 8 km<sup>2</sup> in two locations, both threatened by the effects of increasing aridification. The trends are unknown, but it is uncertain if the scarcity of specimens is due to rarity, or the fact that it seems to be a late autumn / early winter species, when collecting effort has been low. If the decline is confirmed the status might be Endangered, if not it might be Near Threatened.</p></tp:treatment-sec><ref-list><ref id="B24"><mixed-citation xmlns:xlink="http://www.w3.org/1999/xlink" xlink:type="simple"><person-group><name name-style="western"><surname>Crespo</surname><given-names>L</given-names></name><name name-style="western"><surname>Silva</surname><given-names>I</given-names></name><name name-style="western"><surname>Borges</surname><given-names>P</given-names></name><name name-style="western"><surname>Cardoso</surname><given-names>P</given-names></name></person-group> (<year>2013</year>) <article-title>Rapid biodiversity assessment, faunistics and description of a new spider species (<tp:taxon-name><tp:taxon-name-part taxon-name-part-type="order">Araneae</tp:taxon-name-part></tp:taxon-name>) from Desertas Islands and Madeira (Portugal).</article-title><source>Revista Iberica de Aracnología</source><volume>23</volume>: <fpage>11</fpage>–<lpage>23</lpage>.</mixed-citation></ref></ref-list></tp:taxon-treatment>
