# Supplementary material for: ﻿Island hoppers: Integrative taxonomic revision of Hogna wolf spiders (Araneae, Lycosidae) endemic to the Madeira islands with description of a new species
Source: Zookeys. 2022 Feb 16;1086:84–135. doi: 10.3897/zookeys.1086.68015 (PMC8866340; doi:10.3897/zookeys.1086.68015)
Supplement: XML Treatment for Hogna maderiana [file zookeys.1086.68015-treatment8.xml]

<!DOCTYPE tp:taxon-treatment
  PUBLIC "-//TaxonX//DTD Taxonomic Treatment Publishing DTD v0 20100105//EN" "tax-treatment-NSO.dtd">
<tp:taxon-treatment xmlns:tp="http://www.plazi.org/taxpub"><tp:treatment-meta><kwd-group><label>Taxon classification</label><kwd>
                  <named-content content-type="kingdom">Animalia</named-content>
                </kwd><kwd>
                  <named-content content-type="order">Araneae</named-content>
                </kwd><kwd>
                  <named-content content-type="family">Lycosidae</named-content>
                </kwd></kwd-group><mixed-citation publication-type="journal"><person-group><name><surname>Crespo</surname><given-names>Luís C.</given-names></name><name><surname>Silva</surname><given-names>Isamberto</given-names></name><name><surname>Enguídanos</surname><given-names>Alba</given-names></name><name><surname>Cardoso</surname><given-names>Pedro</given-names></name><name><surname>Arnedo</surname><given-names>Miquel</given-names></name></person-group><article-title>﻿Island hoppers: Integrative taxonomic revision of <italic><tp:taxon-name><tp:taxon-name-part taxon-name-part-type="genus" reg="Hogna">Hogna</tp:taxon-name-part></tp:taxon-name></italic> wolf spiders (<tp:taxon-name><tp:taxon-name-part taxon-name-part-type="order">Araneae</tp:taxon-name-part></tp:taxon-name>, <tp:taxon-name><tp:taxon-name-part taxon-name-part-type="family">Lycosidae</tp:taxon-name-part></tp:taxon-name>) endemic to the Madeira islands with description of a new species</article-title><source>Zookeys</source><day>16</day><month>02</month><year>2022</year><volume>1086</volume><fpage>84</fpage><lpage>135</lpage><pub-id pub-id-type="doi">10.3897/zookeys.1086.68015</pub-id></mixed-citation></tp:treatment-meta><tp:nomenclature><label>﻿</label><tp:taxon-name>
                <object-id xmlns:xlink="http://www.w3.org/1999/xlink" content-type="arpha" xlink:type="simple">42E4561E-DAC1-54CF-8A4A-4BF65EA2FA6B</object-id>
                <tp:taxon-name-part taxon-name-part-type="genus" reg="Hogna">Hogna</tp:taxon-name-part>
                <tp:taxon-name-part taxon-name-part-type="species" reg="maderiana">maderiana</tp:taxon-name-part>
              </tp:taxon-name><tp:taxon-authority>(Walckenaer, 1837)</tp:taxon-authority><xref ref-type="fig" rid="F21">Figures 21</xref><xref ref-type="fig" rid="F22">, 22</xref><xref ref-type="fig" rid="F23">, 23</xref><tp:nomenclature-citation-list><tp:nomenclature-citation><tp:taxon-name>
                    <tp:taxon-name-part taxon-name-part-type="genus" reg="Lycosa">Lycosa</tp:taxon-name-part>
                    <tp:taxon-name-part taxon-name-part-type="species" reg="tarentuloides">tarentuloides</tp:taxon-name-part>
                    <tp:taxon-name-part taxon-name-part-type="subspecies" reg="maderiana">maderiana</tp:taxon-name-part>
                  </tp:taxon-name><comment>Walckenaer, 1837: 291 (Df).</comment></tp:nomenclature-citation><tp:nomenclature-citation><tp:taxon-name>
                    <tp:taxon-name-part taxon-name-part-type="genus" reg="Lycosa">Lycosa</tp:taxon-name-part>
                    <tp:taxon-name-part taxon-name-part-type="species" reg="tarentuloides">tarentuloides</tp:taxon-name-part>
                    <tp:taxon-name-part taxon-name-part-type="subspecies" reg="maderiana">maderiana</tp:taxon-name-part>
                  </tp:taxon-name><comment>Blackwall, 1857a: 282 (Dm).</comment></tp:nomenclature-citation><tp:nomenclature-citation><tp:taxon-name>
                    <tp:taxon-name-part taxon-name-part-type="genus" reg="Tarentula">Tarentula</tp:taxon-name-part>
                    <tp:taxon-name-part taxon-name-part-type="species" reg="maderiana">maderiana</tp:taxon-name-part>
                  </tp:taxon-name><comment>Simon, 1864: 350.</comment></tp:nomenclature-citation><tp:nomenclature-citation><tp:taxon-name>
                    <tp:taxon-name-part taxon-name-part-type="genus" reg="Lycosa">Lycosa</tp:taxon-name-part>
                    <tp:taxon-name-part taxon-name-part-type="species" reg="maderiana">maderiana</tp:taxon-name-part>
                  </tp:taxon-name><comment>Simon, 1898: 346.</comment></tp:nomenclature-citation><tp:nomenclature-citation><tp:taxon-name>
                    <tp:taxon-name-part taxon-name-part-type="genus" reg="Trochosa">Trochosa</tp:taxon-name-part>
                    <tp:taxon-name-part taxon-name-part-type="species" reg="maderiana">maderiana</tp:taxon-name-part>
                  </tp:taxon-name><comment>Kulczynski, 1899: 426, pl. 9, fig. 119–120 (mf).</comment></tp:nomenclature-citation><tp:nomenclature-citation><tp:taxon-name>
                    <tp:taxon-name-part taxon-name-part-type="genus" reg="Isohogna">Isohogna</tp:taxon-name-part>
                    <tp:taxon-name-part taxon-name-part-type="species" reg="maderiana">maderiana</tp:taxon-name-part>
                  </tp:taxon-name><comment>Roewer, 1955: 241.</comment></tp:nomenclature-citation><tp:nomenclature-citation><tp:taxon-name>
                    <tp:taxon-name-part taxon-name-part-type="genus" reg="Isohogna">Isohogna</tp:taxon-name-part>
                    <tp:taxon-name-part taxon-name-part-type="species" reg="maderiana">maderiana</tp:taxon-name-part>
                  </tp:taxon-name><comment>Roewer, 1960: 569, fig. 319a–c (mf).</comment></tp:nomenclature-citation><tp:nomenclature-citation><tp:taxon-name>
                    <tp:taxon-name-part taxon-name-part-type="genus" reg="Hogna">Hogna</tp:taxon-name-part>
                    <tp:taxon-name-part taxon-name-part-type="species" reg="schmitzi">schmitzi</tp:taxon-name-part>
                  </tp:taxon-name><comment>Wunderlich, 1992: 462, fig. 721–723 (Dmf). Holotype ♂ examined, Porto Santo, 8–11.VII.1983; leg. K. Groh, stored at <abbrev xmlns:xlink="http://www.w3.org/1999/xlink" xlink:title="Senckenberg Research Institute" id="ABBRID0ES1CI" xlink:type="simple">SMF</abbrev>, collection number 37639. New synonymy.</comment></tp:nomenclature-citation></tp:nomenclature-citation-list></tp:nomenclature><tp:treatment-sec sec-type="Types" id="SECID0EW1CI"><title>Types.</title><p><bold><italic>Holotype</italic></bold>: Not examined, supposed lost.</p></tp:treatment-sec><tp:treatment-sec sec-type="material" id="SECID0EB2CI"><title>Material examined.</title><p>Ilhéu de Ferro • 1 ♂ and 1 ♀ (SMF37637), 3.VII.1983, leg. K. Groh., 1 ♂ (CRBALC0013), <named-content xmlns:xlink="http://www.w3.org/1999/xlink" content-type="dwc:verbatimCoordinates" xlink:type="simple"><named-content content-type="geo-json" specific-use="{&#34;type&#34;:&#34;Point&#34;,&#34;coordinates&#34;:[-16.408140,33.036980]}" id="NCID0EK2CI" xlink:type="simple">33.03698°N, 16.40814°W</named-content></named-content>, 6.IV.2011, hand collecting, leg. I. Silva. Porto Santo • Pico Branco, <named-content xmlns:xlink="http://www.w3.org/1999/xlink" content-type="dwc:verbatimCoordinates" xlink:type="simple"><named-content content-type="geo-json" specific-use="{&#34;type&#34;:&#34;Point&#34;,&#34;coordinates&#34;:[-16.307760,33.093660]}" id="NCID0ES2CI" xlink:type="simple">33.09366°N, 16.30776°W</named-content></named-content>, 1 ♂ (CRBALC0734) and 2 ♀♀ (CRBALC0704, CRBALC0717), 10.IV.2018, hand collecting, leg. L. Crespo &amp; A. Bellvert; Pico do Facho, 1 ♂ (SMF63869), 31.X.1972; (unknown location), 1 ♀ (<abbrev xmlns:xlink="http://www.w3.org/1999/xlink" xlink:title="French National Museum of Natural History" id="ABBRID0EX2CI" xlink:type="simple">MNHNP</abbrev> AR16184), 27.III.1959, leg. A. Vandel, 2 ♀♀ and 2 juveniles (<abbrev xmlns:xlink="http://www.w3.org/1999/xlink" xlink:title="v" id="ABBRID0E22CI" xlink:type="simple">FMNH</abbrev><ext-link xmlns:xlink="http://www.w3.org/1999/xlink" xlink:type="simple" ext-link-type="uri" xlink:href="http://id.luomus.fi/KN.23945">http://id.luomus.fi/KN.23945</ext-link>), 4.X.1959, 1 ♀ (SMF34482), VII.1983, 1 ♀ (SMF36760), 26.X.1985, leg. G. Schmidt, 1 ♀ (SMF37636) and 2 juveniles (SMF37638), leg. K. Groh, 8 ♂♂ and 11 ♀♀ (<named-content xmlns:xlink="http://www.w3.org/1999/xlink" content-type="dwc:institutional_code" xlink:type="simple">NHM</named-content>, in ethanol), VI.1962, leg. S.W. Bristowe, 1 ♀ (<named-content xmlns:xlink="http://www.w3.org/1999/xlink" content-type="dwc:institutional_code" xlink:type="simple">NHM</named-content>), VII.1963, leg. B.M. Cliffton, 2 ♂♂ and 2 ♀♀ (<named-content xmlns:xlink="http://www.w3.org/1999/xlink" content-type="dwc:institutional_code" xlink:type="simple">NHM</named-content> 1892.7.9.12.17), leg. W.R.O. Grant, 1 ♀ (<named-content xmlns:xlink="http://www.w3.org/1999/xlink" content-type="dwc:institutional_code" xlink:type="simple">NHM</named-content>), 12.VI.1964, 1 ♂ and 1 ♀ (<named-content xmlns:xlink="http://www.w3.org/1999/xlink" content-type="dwc:institutional_code" xlink:type="simple">NHM</named-content>, mounted dry).</p></tp:treatment-sec><tp:treatment-sec sec-type="diagnosis" id="SECID0EY3CI"><title>Diagnosis.</title><p><italic><tp:taxon-name><tp:taxon-name-part taxon-name-part-type="genus" reg="Hogna">Hogna</tp:taxon-name-part><tp:taxon-name-part taxon-name-part-type="species" reg="maderiana">maderiana</tp:taxon-name-part></tp:taxon-name></italic> can be distinguished from all other Madeiran <italic><tp:taxon-name><tp:taxon-name-part taxon-name-part-type="genus" reg="Hogna">Hogna</tp:taxon-name-part></tp:taxon-name></italic> by a combination of the following characters: the large size (prosoma length &gt; 10 mm), the presence of conspicuous orange setae (Fig. <xref ref-type="fig" rid="F27">27A</xref>), and its genitalia. In males by a combination of a smoothly curved tip of the embolus, a long, blunt ventral spur, and a deeper tegular concavity (Fig. <xref ref-type="fig" rid="F21">21A–D</xref>). In females by epigyne with median septum more than twice as long as wide (at posterior transverse part) (Fig. <xref ref-type="fig" rid="F21">21E, F</xref>).</p><fig id="F21" position="float" orientation="portrait"><object-id xmlns:xlink="http://www.w3.org/1999/xlink" content-type="doi" xlink:type="simple">10.3897/zookeys.1086.68015.figure21</object-id><object-id xmlns:xlink="http://www.w3.org/1999/xlink" content-type="arpha" xlink:type="simple">7799D995-E408-5EC1-B1E3-4FE2F10F8D84</object-id><label>Figure 21.</label><caption><p><italic><tp:taxon-name><tp:taxon-name-part taxon-name-part-type="genus" reg="Hogna">Hogna</tp:taxon-name-part><tp:taxon-name-part taxon-name-part-type="species" reg="maderiana">maderiana</tp:taxon-name-part></tp:taxon-name></italic><bold>A–D</bold> male (CRBALC0734): <bold>A</bold> left male palp, ventral (white arrow points to a tegular concavity that may be helpful for diagnosis) <bold>B</bold> detail of the median apophysis, anteroventral <bold>C</bold><abbrev xmlns:xlink="http://www.w3.org/1999/xlink" xlink:title="scanning electron microscope" id="ABBRID0EX5CI" xlink:type="simple">SEM</abbrev> image, right male palp, ventral <bold>D</bold> idem, retroventral <bold>E, F</bold> female (CRBALC0717): <bold>E</bold> epigynum, ventral <bold>F</bold> vulva, dorsal. Abbreviations, male pedipalp: <abbrev xmlns:xlink="http://www.w3.org/1999/xlink" xlink:title="apical point" id="ABBRID0ED6CI" xlink:type="simple">AT</abbrev> – apical point, C – cymbium, E – embolus, P – palea, R – ridge, T – tegulum, TA – terminal apophysis, <abbrev xmlns:xlink="http://www.w3.org/1999/xlink" xlink:title="tegular apophysis" id="ABBRID0EH6CI" xlink:type="simple">TgA</abbrev> – tegular apophysis, <abbrev xmlns:xlink="http://www.w3.org/1999/xlink" xlink:title="ventral spur" id="ABBRID0EL6CI" xlink:type="simple">VS</abbrev> – ventral spur. Abbreviations, female genitalia: D – diverticulum, H – epigynal hoods, <abbrev xmlns:xlink="http://www.w3.org/1999/xlink" xlink:title="median septum" id="ABBRID0EP6CI" xlink:type="simple">MS</abbrev> – median septum, S – spermatheca. Scale bars: 0.5 mm (<bold>A, B, E, F</bold>); 0.2 mm (<bold>C, D</bold>).</p></caption><graphic xmlns:xlink="http://www.w3.org/1999/xlink" xlink:href="zookeys-1086-084-g021.jpg" position="float" orientation="portrait" xlink:type="simple" id="oo_647001.jpg"><uri content-type="original_file" xlink:type="simple">https://binary.pensoft.net/fig/647001</uri></graphic></fig></tp:treatment-sec><tp:treatment-sec sec-type="redescription" id="SECID0E36CI"><title>Redescription.</title><p><bold>Male (CRBALC0734)</bold>: (Fig. <xref ref-type="fig" rid="F21">21D, E</xref>). Total length: 19.5; carapace: 11.9 long, 8.9 wide.</p><p><bold><italic>Colour</italic></bold>: carapace brown, with short black setae covering flanks, short white setae present posteriorly, anteriorly and laterally, long black setae are present anteriorly or scattered around median band; median yellow longitudinal band present but faint, covered with short white setae and scattered long black setae, anteriorly broadened; marginal bands indistinct, made apparent only by the cover of short white setae, long black setae also present laterally; four darker lateral bands visible, but without striae. Chelicerae black, apically dark brown, covered in black and yellow setae. Gnathocoxae very dark orange-brown, labium blackish; sternum brown, medially lighter, but without any stripe. Legs yellow to orange-brown, without annulations, with anterior tibiae, all metatarsi and tarsi dark brown, and covered dorsally with yellow setae (probably orange in living or fresh specimen). Pedipalpal femur, patella, and tibia as legs, cymbium darker, yellow setae present in all segments except femur. Abdomen with a pair of anterolateral black patches, extending laterally into grey flanks; a median yellow lanceolate patch is bordered by few whitish patches; venter greyish, darker near spinnerets.</p><p><bold><italic>Eyes</italic></bold>: <abbrev xmlns:xlink="http://www.w3.org/1999/xlink" xlink:title="median ocular quadrangle" id="ABBRID0EWADI" xlink:type="simple">MOQ</abbrev>: <abbrev xmlns:xlink="http://www.w3.org/1999/xlink" xlink:title="median eye row width" id="ABBRID0E1ADI" xlink:type="simple">MW</abbrev> = 0.7 <abbrev xmlns:xlink="http://www.w3.org/1999/xlink" xlink:title="posterior eye row width" id="ABBRID0E5ADI" xlink:type="simple">PW</abbrev>, <abbrev xmlns:xlink="http://www.w3.org/1999/xlink" xlink:title="median eye row width" id="ABBRID0ECBDI" xlink:type="simple">MW</abbrev> = 1.2 <abbrev xmlns:xlink="http://www.w3.org/1999/xlink" xlink:title="length between hind border of posterior eye and front border of median eye" id="ABBRID0EGBDI" xlink:type="simple">LMP</abbrev>, <abbrev xmlns:xlink="http://www.w3.org/1999/xlink" xlink:title="median eye row width" id="ABBRID0EKBDI" xlink:type="simple">MW</abbrev> = 1.2 <abbrev xmlns:xlink="http://www.w3.org/1999/xlink" xlink:title="anterior eye row width" id="ABBRID0EOBDI" xlink:type="simple">AW</abbrev>; <abbrev xmlns:xlink="http://www.w3.org/1999/xlink" xlink:title="clypeus" id="ABBRID0ESBDI" xlink:type="simple">Cl</abbrev> = 0.5 DAME. Anterior eye row slightly procurved.</p><p><bold><italic>Legs</italic></bold>: Measurements: Leg I: 36.7, TiI: 8.85; Leg IV: 37.3, TiIV: 8.1; <abbrev xmlns:xlink="http://www.w3.org/1999/xlink" xlink:title="Length to Diameter of Tibia I" id="ABBRID0E4BDI" xlink:type="simple">TiIL/D</abbrev>: 4.4. Spination of Leg I: FeI: d1.1.0, p0.0.2; TiI: p1.0.1, r1.0.0, v2s.2s.2s; MtI: p0.0.1, r0.0.1, v2s.2s.1s. MtI with very dense scopulae.</p><p><bold><italic>Pedipalp</italic></bold>: cymbium with one prolateral spine and six dark, stout, macrosetae at tip, <abbrev xmlns:xlink="http://www.w3.org/1999/xlink" xlink:title="femur" id="ABBRID0EICDI" xlink:type="simple">Fe</abbrev> with two dorsal and an apical row of four spines, <abbrev xmlns:xlink="http://www.w3.org/1999/xlink" xlink:title="Patella" id="ABBRID0EMCDI" xlink:type="simple">Pa</abbrev> with one prolateral spine, <abbrev xmlns:xlink="http://www.w3.org/1999/xlink" xlink:title="tibia" id="ABBRID0EQCDI" xlink:type="simple">Ti</abbrev> with one dorsoprolateral and one prolateral spines. Tegular apophysis with ventral spur long, blunt, with a straight ridge leading to a wide apical point (Fig. <xref ref-type="fig" rid="F21">21A, B</xref>); terminal apophysis blade-shaped with sharp end (Fig. <xref ref-type="fig" rid="F21">21A–D</xref>); embolus long, with tip directed anterolaterally (Fig. <xref ref-type="fig" rid="F21">21A–D</xref>); palea small (Fig. <xref ref-type="fig" rid="F21">21A</xref>).</p><p><bold>Female (CRBALC0717)</bold>: (Fig. <xref ref-type="fig" rid="F21">21E, F</xref>). Total length 23.5; carapace: 11.3 long, 8.3 wide.</p><p><bold><italic>Colour</italic></bold>: overall as in male, with the following differences: median yellow longitudinal band in prosoma clear. Cheliceral setae black. Legs with few faint greyish patches in femora. Abdominal pattern overall greyish, darker near spinnerets, with patches unapparent.</p><p><bold><italic>Eyes</italic></bold>: <abbrev xmlns:xlink="http://www.w3.org/1999/xlink" xlink:title="median ocular quadrangle" id="ABBRID0E1DDI" xlink:type="simple">MOQ</abbrev>: <abbrev xmlns:xlink="http://www.w3.org/1999/xlink" xlink:title="median eye row width" id="ABBRID0E5DDI" xlink:type="simple">MW</abbrev> = 0.7 <abbrev xmlns:xlink="http://www.w3.org/1999/xlink" xlink:title="posterior eye row width" id="ABBRID0ECEDI" xlink:type="simple">PW</abbrev>, <abbrev xmlns:xlink="http://www.w3.org/1999/xlink" xlink:title="median eye row width" id="ABBRID0EGEDI" xlink:type="simple">MW</abbrev> = 1.1 <abbrev xmlns:xlink="http://www.w3.org/1999/xlink" xlink:title="length between hind border of posterior eye and front border of median eye" id="ABBRID0EKEDI" xlink:type="simple">LMP</abbrev>, <abbrev xmlns:xlink="http://www.w3.org/1999/xlink" xlink:title="median eye row width" id="ABBRID0EOEDI" xlink:type="simple">MW</abbrev> = 1.2 <abbrev xmlns:xlink="http://www.w3.org/1999/xlink" xlink:title="anterior eye row width" id="ABBRID0ESEDI" xlink:type="simple">AW</abbrev>; <abbrev xmlns:xlink="http://www.w3.org/1999/xlink" xlink:title="clypeus" id="ABBRID0EWEDI" xlink:type="simple">Cl</abbrev> = 0.4 DAME. Anterior eye row slightly procurved.</p><p><bold><italic>Legs</italic></bold>: Measurements: Leg I: 30.3, TiI: 7.2; Leg IV: 33.9, TiIV: 7.4; <abbrev xmlns:xlink="http://www.w3.org/1999/xlink" xlink:title="Length to Diameter of Tibia I" id="ABBRID0EBFDI" xlink:type="simple">TiIL/D</abbrev>: 3.5. Spination of Leg I: FeI: d1.1.0, p0.0.2; TiI: 0.1s.0, v2s.2s.2s; MtI: p0.0.1, r0.0.1, v2l.2s.1s. MtI with very dense scopulae.</p><p><bold><italic>Epigyne</italic></bold>: anterior pockets touching, short, with lateral borders parallel (Fig. <xref ref-type="fig" rid="F21">21E</xref>); anterior pocket cavities deep; median septum with narrow posterior transverse part (Fig. <xref ref-type="fig" rid="F21">21E</xref>); spermathecae elongated (Fig. <xref ref-type="fig" rid="F21">21F</xref>); copulatory ducts with very small diverticulum ventrally (Fig. <xref ref-type="fig" rid="F21">21F</xref>); fertilisation ducts emerging at the base of copulatory duct (Fig. <xref ref-type="fig" rid="F21">21F</xref>).</p><fig id="F22" position="float" orientation="portrait"><object-id xmlns:xlink="http://www.w3.org/1999/xlink" content-type="doi" xlink:type="simple">10.3897/zookeys.1086.68015.figure22</object-id><object-id xmlns:xlink="http://www.w3.org/1999/xlink" content-type="arpha" xlink:type="simple">50E79BC0-2313-5E92-8A01-BF609F0C27B1</object-id><label>Figure 22.</label><caption><p>Photograph of <italic><tp:taxon-name><tp:taxon-name-part taxon-name-part-type="genus" reg="Hogna">H.</tp:taxon-name-part><tp:taxon-name-part taxon-name-part-type="species" reg="maderiana">maderiana</tp:taxon-name-part></tp:taxon-name></italic>. Female specimen in the field. Photograph credit Pedro Cardoso.</p></caption><graphic xmlns:xlink="http://www.w3.org/1999/xlink" xlink:href="zookeys-1086-084-g022.jpg" position="float" orientation="portrait" xlink:type="simple" id="oo_647002.jpg"><uri content-type="original_file" xlink:type="simple">https://binary.pensoft.net/fig/647002</uri></graphic></fig></tp:treatment-sec><tp:treatment-sec sec-type="Intraspecific variation" id="SECID0EYGDI"><title>Intraspecific variation.</title><p>Carapace length, males: 11.9–14.4, females: 11.0–11.5.</p></tp:treatment-sec><tp:treatment-sec sec-type="distribution" id="SECID0E4GDI"><title>Distribution.</title><p>This species is known from the island of Porto Santo and one of its surrounding islets, Ilhéu de Ferro (Fig. <xref ref-type="fig" rid="F23">23</xref>).</p><fig id="F23" position="float" orientation="portrait"><object-id xmlns:xlink="http://www.w3.org/1999/xlink" content-type="doi" xlink:type="simple">10.3897/zookeys.1086.68015.figure23</object-id><object-id xmlns:xlink="http://www.w3.org/1999/xlink" content-type="arpha" xlink:type="simple">97025198-0C91-5F19-A8D8-22AC24E16721</object-id><label>Figure 23.</label><caption><p>Distribution of <italic><tp:taxon-name><tp:taxon-name-part taxon-name-part-type="genus" reg="Hogna">H.</tp:taxon-name-part><tp:taxon-name-part taxon-name-part-type="species" reg="maderiana">maderiana</tp:taxon-name-part></tp:taxon-name></italic>. Black circles: present records; dotted circles: records from only leg samples; black triangles: revised records from literature; white triangles: unconfirmed records from literature.</p></caption><graphic xmlns:xlink="http://www.w3.org/1999/xlink" xlink:href="zookeys-1086-084-g023.jpg" position="float" orientation="portrait" xlink:type="simple" id="oo_647003.jpg"><uri content-type="original_file" xlink:type="simple">https://binary.pensoft.net/fig/647003</uri></graphic></fig></tp:treatment-sec><tp:treatment-sec sec-type="ecology" id="SECID0E6HDI"><title>Ecology.</title><p><italic><tp:taxon-name><tp:taxon-name-part taxon-name-part-type="genus" reg="Hogna">Hogna</tp:taxon-name-part><tp:taxon-name-part taxon-name-part-type="species" reg="maderiana">maderiana</tp:taxon-name-part></tp:taxon-name></italic> can be found in open habitats, such as grasslands, shrubland or sand banks. Very common even in relatively disturbed habitats across Porto Santo.</p></tp:treatment-sec><tp:treatment-sec sec-type="conservation status" id="SECID0EQIDI"><title>Conservation status.</title><p><italic><tp:taxon-name><tp:taxon-name-part taxon-name-part-type="genus" reg="Hogna">Hogna</tp:taxon-name-part><tp:taxon-name-part taxon-name-part-type="species" reg="maderiana">maderiana</tp:taxon-name-part></tp:taxon-name></italic> was assessed according to the IUCN Red List criteria as <italic><tp:taxon-name><tp:taxon-name-part taxon-name-part-type="genus" reg="Hogna">H.</tp:taxon-name-part><tp:taxon-name-part taxon-name-part-type="species" reg="schmitzi">schmitzi</tp:taxon-name-part></tp:taxon-name></italic> (<xref ref-type="bibr" rid="B18">Cardoso et al. 2018d</xref>), with the status of Least Concern.</p></tp:treatment-sec><tp:treatment-sec sec-type="comments" id="SECID0EQJDI"><title>Comments.</title><p>As mentioned above (see remarks on <italic><tp:taxon-name><tp:taxon-name-part taxon-name-part-type="genus" reg="Hogna">H.</tp:taxon-name-part><tp:taxon-name-part taxon-name-part-type="species" reg="blackwalli">blackwalli</tp:taxon-name-part></tp:taxon-name></italic>), the large specimens with striking orange coloration in legs from Porto Santo island and its neighbouring islet Ilhéu de Ferro were known to pioneer arachnologists. The original, somewhat obscure, description by Walckenaer described a 2.5 cm spider (“1 pouce”) with reddish brown legs (“Pattes rouges, lavées de brun en dessus (…)”), from the island of Madeira (“Ile de Madère”). After this, Blackwall was the first to provide a clear description of this taxon, while at the same time stating that it was collected in the island of Porto Santo, not Madeira. Subsequent authors reported additional material from either Porto Santo or Ilhéu de Ferro (<xref ref-type="bibr" rid="B40">Johnson 1863</xref>; <xref ref-type="bibr" rid="B44">Kulczynski 1899</xref>). Wunderlich considered <italic><tp:taxon-name><tp:taxon-name-part taxon-name-part-type="genus" reg="Hogna">H.</tp:taxon-name-part><tp:taxon-name-part taxon-name-part-type="species" reg="blackwalli">blackwalli</tp:taxon-name-part></tp:taxon-name></italic> a junior synonymy of <italic><tp:taxon-name><tp:taxon-name-part taxon-name-part-type="genus" reg="Hogna">H.</tp:taxon-name-part><tp:taxon-name-part taxon-name-part-type="species" reg="maderiana">maderiana</tp:taxon-name-part></tp:taxon-name></italic> based on the wrong assumption that previous authors repeatedly misidentified <italic><tp:taxon-name><tp:taxon-name-part taxon-name-part-type="genus" reg="Hogna">H.</tp:taxon-name-part><tp:taxon-name-part taxon-name-part-type="species" reg="maderiana">maderiana</tp:taxon-name-part></tp:taxon-name></italic> from Porto Santo, assigning <italic><tp:taxon-name><tp:taxon-name-part taxon-name-part-type="genus" reg="Hogna">H.</tp:taxon-name-part><tp:taxon-name-part taxon-name-part-type="species" reg="maderiana">maderiana</tp:taxon-name-part></tp:taxon-name></italic> to the large species with annulated legs from Madeira island. Following synonymy, Wunderlich himself named the large species from Porto Santo as <italic><tp:taxon-name><tp:taxon-name-part taxon-name-part-type="genus" reg="Hogna">H.</tp:taxon-name-part><tp:taxon-name-part taxon-name-part-type="species" reg="schmitzi">schmitzi</tp:taxon-name-part></tp:taxon-name></italic>. As a matter of fact, the only indication of the presence of a large spider with reddish leg coloration in Madeira island is Walckenaer’s original description. Unfortunately, Walckenaer’s type seems to be lost. However, Simon most likely examined it because he stated that “<italic><tp:taxon-name><tp:taxon-name-part taxon-name-part-type="genus" reg="Lycosa">L.</tp:taxon-name-part><tp:taxon-name-part taxon-name-part-type="species" reg="maderiana">maderiana</tp:taxon-name-part></tp:taxon-name></italic> Walck. est, en grande partie, revêtu, en dessus, de pubescence courte d’un beau rouge orange.” (<xref ref-type="bibr" rid="B67">Simon 1898</xref>: 332). The two large species are easy to distinguish, the only misidentification between them being made by Thorell, who identified <italic><tp:taxon-name><tp:taxon-name-part taxon-name-part-type="genus" reg="Hogna">H.</tp:taxon-name-part><tp:taxon-name-part taxon-name-part-type="species" reg="blackwalli">blackwalli</tp:taxon-name-part></tp:taxon-name></italic> from Madeira as <italic><tp:taxon-name><tp:taxon-name-part taxon-name-part-type="genus" reg="Trochosa">Trochosa</tp:taxon-name-part><tp:taxon-name-part taxon-name-part-type="species" reg="maderiana">maderiana</tp:taxon-name-part></tp:taxon-name></italic> (<xref ref-type="bibr" rid="B71">Thorell 1875</xref>). We argue that the presence of <italic><tp:taxon-name><tp:taxon-name-part taxon-name-part-type="genus" reg="Hogna">H.</tp:taxon-name-part><tp:taxon-name-part taxon-name-part-type="species" reg="maderiana">maderiana</tp:taxon-name-part></tp:taxon-name></italic> in the island of Madeira reported in Walckenaer’s original description was likely a labelling mistake or a misinterpretation, and probably referred to the archipelago.</p></tp:treatment-sec><tp:treatment-sec><!--Section generated to contain objects referenced in tp:taxon-treatment.--><fig id="F27" position="float" orientation="portrait"><object-id xmlns:xlink="http://www.w3.org/1999/xlink" content-type="doi" xlink:type="simple">10.3897/zookeys.1086.68015.figure27</object-id><object-id xmlns:xlink="http://www.w3.org/1999/xlink" content-type="arpha" xlink:type="simple">04C7EBC1-6FC9-523C-937C-64CC6BB6E244</object-id><label>Figure 27.</label><caption><p>Plate with photographs of the lateral view of the leg I for the complex of <italic><tp:taxon-name><tp:taxon-name-part taxon-name-part-type="genus" reg="Hogna">H.</tp:taxon-name-part><tp:taxon-name-part taxon-name-part-type="species" reg="maderiana">maderiana</tp:taxon-name-part></tp:taxon-name></italic>, <italic><tp:taxon-name><tp:taxon-name-part taxon-name-part-type="genus" reg="Hogna">H.</tp:taxon-name-part><tp:taxon-name-part taxon-name-part-type="species" reg="insularum">insularum</tp:taxon-name-part></tp:taxon-name></italic> and their intermediate forms.</p></caption><graphic xmlns:xlink="http://www.w3.org/1999/xlink" xlink:href="zookeys-1086-084-g027.jpg" position="float" orientation="portrait" xlink:type="simple" id="oo_647007.jpg"><uri content-type="original_file" xlink:type="simple">https://binary.pensoft.net/fig/647007</uri></graphic></fig></tp:treatment-sec><ref-list><ref id="B18"><mixed-citation xmlns:xlink="http://www.w3.org/1999/xlink" xlink:type="simple"><person-group><name name-style="western"><surname>Cardoso</surname><given-names>P</given-names></name><name name-style="western"><surname>Crespo</surname><given-names>LC</given-names></name><name name-style="western"><surname>Silva</surname><given-names>I</given-names></name><name name-style="western"><surname>Borges</surname><given-names>P</given-names></name><name name-style="western"><surname>Boieiro</surname><given-names>M</given-names></name></person-group> (<year>2018d</year>) <italic><tp:taxon-name><tp:taxon-name-part taxon-name-part-type="genus">Hogna</tp:taxon-name-part><tp:taxon-name-part taxon-name-part-type="species">schmitzi</tp:taxon-name-part></tp:taxon-name></italic>. The IUCN Red List of Threatened Species 2018. <ext-link xlink:type="simple" ext-link-type="doi" xlink:href="10.2305/IUCN.UK.2018-2.RLTS.T58048645A58061027.en">https://doi.org/10.2305/IUCN.UK.2018-2.RLTS.T58048645A58061027.en</ext-link></mixed-citation></ref><ref id="B40"><mixed-citation xmlns:xlink="http://www.w3.org/1999/xlink" xlink:type="simple"><person-group><name name-style="western"><surname>Johnson</surname><given-names>J</given-names></name></person-group> (<year>1863</year>) <article-title>Description of a new species of <italic><tp:taxon-name><tp:taxon-name-part taxon-name-part-type="genus">Lycosa</tp:taxon-name-part></tp:taxon-name></italic> living in the island of Madeira; with some remarks on the <italic><tp:taxon-name><tp:taxon-name-part taxon-name-part-type="genus">Lycosa</tp:taxon-name-part><tp:taxon-name-part taxon-name-part-type="species">tarentuloides</tp:taxon-name-part><tp:taxon-name-part taxon-name-part-type="subspecies">maderiana</tp:taxon-name-part></tp:taxon-name></italic> Walckenaer.</article-title><source>Annals and Magazine of Natural History</source><volume>12</volume>: <fpage>152</fpage>–<lpage>155</lpage>. <ext-link xlink:type="simple" ext-link-type="doi" xlink:href="10.1080/00222936308681494">https://doi.org/10.1080/00222936308681494</ext-link></mixed-citation></ref><ref id="B44"><mixed-citation xmlns:xlink="http://www.w3.org/1999/xlink" xlink:type="simple"><person-group><name name-style="western"><surname>Kulczynski</surname><given-names>W</given-names></name></person-group> (<year>1899</year>) <article-title><tp:taxon-name><tp:taxon-name-part taxon-name-part-type="superfamily">Arachnoidea</tp:taxon-name-part></tp:taxon-name> opera Rev. E. Schmitz collecta in insulis Maderianis et in insulis Selvages dictis.</article-title><source>Rozprawy i Sprawozdania z Posiedzen Wydzialu Matematyczno Przyrodniczego Akademji Umiejetnosci, Krakow</source><volume>36</volume>: <fpage>319</fpage>–<lpage>461</lpage>.</mixed-citation></ref><ref id="B67"><mixed-citation xmlns:xlink="http://www.w3.org/1999/xlink" xlink:type="simple"><person-group><name name-style="western"><surname>Simon</surname><given-names>E</given-names></name></person-group> (<year>1898</year>) Histoire naturelle des araignées. Deuxième édition, tome second. Roret (Ed.), Paris, 193–380.</mixed-citation></ref><ref id="B71"><mixed-citation xmlns:xlink="http://www.w3.org/1999/xlink" xlink:type="simple"><person-group><name name-style="western"><surname>Thorell</surname><given-names>T</given-names></name></person-group> (<year>1875</year>) <article-title>Descriptions of several European and North African spiders.</article-title><source>Kongliga Svenska Vetenskaps-Akademiens Handlingar</source><volume>13</volume>: <fpage>1</fpage>–<lpage>204</lpage>.</mixed-citation></ref></ref-list></tp:taxon-treatment>
