# Supplementary material for: ﻿Island hoppers: Integrative taxonomic revision of Hogna wolf spiders (Araneae, Lycosidae) endemic to the Madeira islands with description of a new species
Source: Zookeys. 2022 Feb 16;1086:84–135. doi: 10.3897/zookeys.1086.68015 (PMC8866340; doi:10.3897/zookeys.1086.68015)
Supplement: XML Treatment for Hogna nonannulata [file zookeys.1086.68015-treatment9.xml]

<!DOCTYPE tp:taxon-treatment
  PUBLIC "-//TaxonX//DTD Taxonomic Treatment Publishing DTD v0 20100105//EN" "tax-treatment-NSO.dtd">
<tp:taxon-treatment xmlns:tp="http://www.plazi.org/taxpub"><tp:treatment-meta><kwd-group><label>Taxon classification</label><kwd>
                  <named-content content-type="kingdom">Animalia</named-content>
                </kwd><kwd>
                  <named-content content-type="order">Araneae</named-content>
                </kwd><kwd>
                  <named-content content-type="family">Lycosidae</named-content>
                </kwd></kwd-group><mixed-citation publication-type="journal"><person-group><name><surname>Crespo</surname><given-names>Luís C.</given-names></name><name><surname>Silva</surname><given-names>Isamberto</given-names></name><name><surname>Enguídanos</surname><given-names>Alba</given-names></name><name><surname>Cardoso</surname><given-names>Pedro</given-names></name><name><surname>Arnedo</surname><given-names>Miquel</given-names></name></person-group><article-title>﻿Island hoppers: Integrative taxonomic revision of <italic><tp:taxon-name><tp:taxon-name-part taxon-name-part-type="genus" reg="Hogna">Hogna</tp:taxon-name-part></tp:taxon-name></italic> wolf spiders (<tp:taxon-name><tp:taxon-name-part taxon-name-part-type="order">Araneae</tp:taxon-name-part></tp:taxon-name>, <tp:taxon-name><tp:taxon-name-part taxon-name-part-type="family">Lycosidae</tp:taxon-name-part></tp:taxon-name>) endemic to the Madeira islands with description of a new species</article-title><source>Zookeys</source><day>16</day><month>02</month><year>2022</year><volume>1086</volume><fpage>84</fpage><lpage>135</lpage><pub-id pub-id-type="doi">10.3897/zookeys.1086.68015</pub-id></mixed-citation></tp:treatment-meta><tp:nomenclature><label>﻿</label><tp:taxon-name>
                <object-id xmlns:xlink="http://www.w3.org/1999/xlink" content-type="arpha" xlink:type="simple">75E821A9-FADB-536C-9947-3316B1CFED95</object-id>
                <tp:taxon-name-part taxon-name-part-type="genus" reg="Hogna">Hogna</tp:taxon-name-part>
                <tp:taxon-name-part taxon-name-part-type="species" reg="nonannulata">nonannulata</tp:taxon-name-part>
              </tp:taxon-name><tp:taxon-authority>Wunderlich, 1995</tp:taxon-authority><xref ref-type="fig" rid="F24">Figures 24</xref><xref ref-type="fig" rid="F25">, 25</xref></tp:nomenclature><tp:treatment-sec sec-type="Types" id="SECID0EBPDI"><title>Types.</title><p><bold><italic>Holotype</italic></bold>: Madeira • 1 ♂, coll. 25–30.IV.1957, leg. Roewer, stored at <abbrev xmlns:xlink="http://www.w3.org/1999/xlink" xlink:title="Senckenberg Research Institute" id="ABBRID0EMPDI" xlink:type="simple">SMF</abbrev>, collection number 10754. Examined.</p></tp:treatment-sec><tp:treatment-sec sec-type="material" id="SECID0EQPDI"><title>Material examined.</title><p>Madeira • Câmara de Lobos, <named-content xmlns:xlink="http://www.w3.org/1999/xlink" content-type="dwc:verbatimCoordinates" xlink:type="simple"><named-content content-type="geo-json" specific-use="{&#34;type&#34;:&#34;Point&#34;,&#34;coordinates&#34;:[-16.966830,32.652500]}" id="NCID0EZPDI" xlink:type="simple">32.6525°N, 16.96683°W</named-content></named-content>, 1 ♂ (CRBALC0703: LC326), 27.V.2018, hand collecting, leg. É. Pereira, 1 ♂ (CRBALC0701: LC325, CRBALC0702: LC324), 29.V.2018, hand collecting, leg. I. Silva &amp; É. Pereira, 1 ♂ (CRBALC0608: LC328), 21.VI.2017, hand collecting, leg. I. Silva, 1 ♂ (CRBALC0607: LC327), 11.VIII.2017, hand collecting, leg. I. Silva.</p></tp:treatment-sec><tp:treatment-sec sec-type="diagnosis" id="SECID0E5PDI"><title>Diagnosis.</title><p><italic><tp:taxon-name><tp:taxon-name-part taxon-name-part-type="genus" reg="Hogna">Hogna</tp:taxon-name-part><tp:taxon-name-part taxon-name-part-type="species" reg="nonannulata">nonannulata</tp:taxon-name-part></tp:taxon-name></italic> can be distinguished from all other Madeiran <italic><tp:taxon-name><tp:taxon-name-part taxon-name-part-type="genus" reg="Hogna">Hogna</tp:taxon-name-part></tp:taxon-name></italic> by the aspect of its legs, without annulations or bright yellow or orange setae (Fig. <xref ref-type="fig" rid="F24">24D</xref>). In addition, males have an elongate cymbium tip, clearly longer than the length of the alveolus of the bulb (Fig. <xref ref-type="fig" rid="F24">24A</xref>). We could not revise any female materials, for which we propose that the leg aspect can be used to diagnose females.</p><fig id="F24" position="float" orientation="portrait"><object-id xmlns:xlink="http://www.w3.org/1999/xlink" content-type="doi" xlink:type="simple">10.3897/zookeys.1086.68015.figure24</object-id><object-id xmlns:xlink="http://www.w3.org/1999/xlink" content-type="arpha" xlink:type="simple">93DDDB91-A29E-5330-BB93-770EC56F1AD4</object-id><label>Figure 24.</label><caption><p><italic><tp:taxon-name><tp:taxon-name-part taxon-name-part-type="genus" reg="Hogna">Hogna</tp:taxon-name-part><tp:taxon-name-part taxon-name-part-type="species" reg="nonannulata">nonannulata</tp:taxon-name-part></tp:taxon-name></italic> male (CRBALC0701): <bold>A</bold> left male pedipalp, ventral <bold>B</bold> detail of the median apophysis, anteroventral <bold>C</bold><abbrev xmlns:xlink="http://www.w3.org/1999/xlink" xlink:title="scanning electron microscope" id="ABBRID0EXRDI" xlink:type="simple">SEM</abbrev> image, right male pedipalp, ventral. Abbreviations, male pedipalp: <abbrev xmlns:xlink="http://www.w3.org/1999/xlink" xlink:title="apical point" id="ABBRID0E2RDI" xlink:type="simple">AT</abbrev> – apical point, C – cymbium, E – embolus, P – palea, R – ridge, T – tegulum, TA – terminal apophysis, <abbrev xmlns:xlink="http://www.w3.org/1999/xlink" xlink:title="tegular apophysis" id="ABBRID0E6RDI" xlink:type="simple">TgA</abbrev> – tegular apophysis, <abbrev xmlns:xlink="http://www.w3.org/1999/xlink" xlink:title="ventral spur" id="ABBRID0EDSDI" xlink:type="simple">VS</abbrev> – ventral spur. Scale bars: 0.5 mm (<bold>A</bold>); 0.2 mm (<bold>B, C</bold>).</p></caption><graphic xmlns:xlink="http://www.w3.org/1999/xlink" xlink:href="zookeys-1086-084-g024.jpg" position="float" orientation="portrait" xlink:type="simple" id="oo_647004.jpg"><uri content-type="original_file" xlink:type="simple">https://binary.pensoft.net/fig/647004</uri></graphic></fig></tp:treatment-sec><tp:treatment-sec sec-type="redescription" id="SECID0EQSDI"><title>Redescription.</title><p><bold>Male (CRBALC0701)</bold>: (Fig. <xref ref-type="fig" rid="F24">24</xref>). Total length: 18.6; carapace: 10.3 long, 8.2 wide.</p><p><bold><italic>Colour</italic></bold>: carapace greyish brown with transverse yellowish bands, generally covered with short black setae, except anteriorly and laterally, provided with short white setae and long black setae; median yellow longitudinal band present, anteriorly broadened, with suffused greyish brown patches; two yellow marginal bands, suffused with greyish brown patches; ca. seven faint blackish striae on each flank. Chelicerae blackish to dark brown, mostly covered with black and white setae. Gnathocoxae very dark orange-brown, labium blackish; sternum yellowish grey, with a faint, longitudinal yellow stripe extending to less than half of sternum length. Legs yellow to brown, without any clearly coloured patch, just scattered areas suffused with grey, grey setae present in tibia, metatarsus and tarsus. Pedipalpal femur, patella, and tibia yellow, except cymbium, brown. Abdomen with both short and long black setae, additionally with short greyish white setae; with a pair of anterolateral faint blackish patches, extending laterally into grey flanks, interspersed with greyish white patches; a median greyish lanceolate patch is bordered by two yellowish longitudinal bands interconnected in anterior half, posteriorly by means of faint dark chevrons; venter yellowish except around spinnerets, dark grey, with small blackish patches scattered laterally.</p><p><bold><italic>Eyes</italic></bold>: <abbrev xmlns:xlink="http://www.w3.org/1999/xlink" xlink:title="median ocular quadrangle" id="ABBRID0EKTDI" xlink:type="simple">MOQ</abbrev>: <abbrev xmlns:xlink="http://www.w3.org/1999/xlink" xlink:title="median eye row width" id="ABBRID0EOTDI" xlink:type="simple">MW</abbrev> = 0.8 <abbrev xmlns:xlink="http://www.w3.org/1999/xlink" xlink:title="posterior eye row width" id="ABBRID0ESTDI" xlink:type="simple">PW</abbrev>, <abbrev xmlns:xlink="http://www.w3.org/1999/xlink" xlink:title="median eye row width" id="ABBRID0EWTDI" xlink:type="simple">MW</abbrev> = 1.2 <abbrev xmlns:xlink="http://www.w3.org/1999/xlink" xlink:title="length between hind border of posterior eye and front border of median eye" id="ABBRID0E1TDI" xlink:type="simple">LMP</abbrev>, <abbrev xmlns:xlink="http://www.w3.org/1999/xlink" xlink:title="median eye row width" id="ABBRID0E5TDI" xlink:type="simple">MW</abbrev> = 1.3 <abbrev xmlns:xlink="http://www.w3.org/1999/xlink" xlink:title="anterior eye row width" id="ABBRID0ECUDI" xlink:type="simple">AW</abbrev>; <abbrev xmlns:xlink="http://www.w3.org/1999/xlink" xlink:title="clypeus" id="ABBRID0EGUDI" xlink:type="simple">Cl</abbrev> = 0.7 DAME. Anterior eye row slightly procurved.</p><p><bold><italic>Legs</italic></bold>: Measurements: Leg I: 40.9, TiI: 10.8; Leg IV: 43.0, TiIV: 9.8; <abbrev xmlns:xlink="http://www.w3.org/1999/xlink" xlink:title="Length to Diameter of Tibia I" id="ABBRID0ERUDI" xlink:type="simple">TiIL/D</abbrev>: 8.8. Spination of Leg I: FeI: d1.1.0, p0.0.2; TiI: p1.0.1, v2s.2s.2s; MtI: p1.0.1, r1.0.1, v2s.2s.1s. MtI with very dense scopulae.</p><p><bold><italic>Pedipalp</italic></bold>: cymbium with two prolateral spines, one basal, the other at rim, apically with four dark macrosetae, <abbrev xmlns:xlink="http://www.w3.org/1999/xlink" xlink:title="femur" id="ABBRID0E3UDI" xlink:type="simple">Fe</abbrev> with two dorsal and an apical row of four spines, <abbrev xmlns:xlink="http://www.w3.org/1999/xlink" xlink:title="Patella" id="ABBRID0EAVDI" xlink:type="simple">Pa</abbrev> with one prolateral spine, <abbrev xmlns:xlink="http://www.w3.org/1999/xlink" xlink:title="tibia" id="ABBRID0EEVDI" xlink:type="simple">Ti</abbrev> with one dorsal, one dorsoprolateral, and one prolateral spines. Tegular apophysis with ventral spur short, blunt, with a short straight ridge leading to a wide apical point; terminal apophysis separated from subterminal apophysis due to a clearly visible excavation, blade-shaped with sharp end; embolus moderately elongated, with tip directed anteriorly; palea small.</p><p><bold>Female</bold>: We could not revise any female material.</p></tp:treatment-sec><tp:treatment-sec sec-type="Intraspecific variation" id="SECID0EMVDI"><title>Intraspecific variation.</title><p>Carapace length, males: 7.2–11.3. Smaller males have proportionally longer tibial spines than longer males.</p></tp:treatment-sec><tp:treatment-sec sec-type="distribution" id="SECID0ERVDI"><title>Distribution.</title><p>This species is known from the southern coastal area of Câmara de Lobos in the island of Madeira (Fig. <xref ref-type="fig" rid="F25">25</xref>).</p><fig id="F25" position="float" orientation="portrait"><object-id xmlns:xlink="http://www.w3.org/1999/xlink" content-type="doi" xlink:type="simple">10.3897/zookeys.1086.68015.figure25</object-id><object-id xmlns:xlink="http://www.w3.org/1999/xlink" content-type="arpha" xlink:type="simple">0F5AB767-73CF-5752-9119-709792CBA47E</object-id><label>Figure 25.</label><caption><p>Distribution of <italic><tp:taxon-name><tp:taxon-name-part taxon-name-part-type="genus" reg="Hogna">H.</tp:taxon-name-part><tp:taxon-name-part taxon-name-part-type="species" reg="nonannulata">nonannulata</tp:taxon-name-part></tp:taxon-name></italic>. Black circle: present record; white triangle: unconfirmed record from literature.</p></caption><graphic xmlns:xlink="http://www.w3.org/1999/xlink" xlink:href="zookeys-1086-084-g025.jpg" position="float" orientation="portrait" xlink:type="simple" id="oo_647005.jpg"><uri content-type="original_file" xlink:type="simple">https://binary.pensoft.net/fig/647005</uri></graphic></fig></tp:treatment-sec><tp:treatment-sec sec-type="ecology" id="SECID0ETWDI"><title>Ecology.</title><p><italic><tp:taxon-name><tp:taxon-name-part taxon-name-part-type="genus" reg="Hogna">Hogna</tp:taxon-name-part><tp:taxon-name-part taxon-name-part-type="species" reg="nonannulata">nonannulata</tp:taxon-name-part></tp:taxon-name></italic> can be found in coastal shrub- or grassland and rocky areas.</p></tp:treatment-sec><tp:treatment-sec sec-type="conservation status" id="SECID0EEXDI"><title>Conservation status.</title><p>It was not previously possible to assess <italic><tp:taxon-name><tp:taxon-name-part taxon-name-part-type="genus" reg="Hogna">H.</tp:taxon-name-part><tp:taxon-name-part taxon-name-part-type="species" reg="nonannulata">nonannulata</tp:taxon-name-part></tp:taxon-name></italic> according to the IUCN Red List criteria given the scarcity of past information, hence a status of Data Deficient was suggested (<xref ref-type="bibr" rid="B19">Cardoso et al. 2018e</xref>). Its known distribution is now limited to the area of Camara de Lobos in the southern coast of Madeira Island, an area with no remaining natural habitat beyond the rocky areas. With an <abbrev xmlns:xlink="http://www.w3.org/1999/xlink" xlink:title="Extent of Occurrence" id="ABBRID0EZXDI" xlink:type="simple">EOO</abbrev> and <abbrev xmlns:xlink="http://www.w3.org/1999/xlink" xlink:title="Area of occupancy" id="ABBRID0E4XDI" xlink:type="simple">AOO</abbrev> of 4 km<sup>2</sup> and a single location threatened by urban and agricultural pressure, if the trend of the species is negative its status might be Critically Endangered.</p></tp:treatment-sec><ref-list><ref id="B19"><mixed-citation xmlns:xlink="http://www.w3.org/1999/xlink" xlink:type="simple"><person-group><name name-style="western"><surname>Cardoso</surname><given-names>P</given-names></name><name name-style="western"><surname>Crespo</surname><given-names>LC</given-names></name><name name-style="western"><surname>Silva</surname><given-names>I</given-names></name><name name-style="western"><surname>Borges</surname><given-names>P</given-names></name><name name-style="western"><surname>Boieiro</surname><given-names>M</given-names></name></person-group> (<year>2018e</year>) <italic><tp:taxon-name><tp:taxon-name-part taxon-name-part-type="genus">Hogna</tp:taxon-name-part><tp:taxon-name-part taxon-name-part-type="species">nonannulata</tp:taxon-name-part></tp:taxon-name></italic>. The IUCN Red List of Threatened Species 2018. <ext-link xlink:type="simple" ext-link-type="doi" xlink:href="10.2305/IUCN.UK.2018-2.RLTS.T58048634A58061022.en">https://doi.org/10.2305/IUCN.UK.2018-2.RLTS.T58048634A58061022.en</ext-link></mixed-citation></ref></ref-list></tp:taxon-treatment>
