# Supplementary material for: ﻿Island hoppers: Integrative taxonomic revision of Hogna wolf spiders (Araneae, Lycosidae) endemic to the Madeira islands with description of a new species
Source: Zookeys. 2022 Feb 16;1086:84–135. doi: 10.3897/zookeys.1086.68015 (PMC8866340; doi:10.3897/zookeys.1086.68015)
Supplement: Supplementary material 2 — Tables S2, S3 [file zookeys-1086-084-s002.xlsx]

## Sheet: Hogna_specimens
Colection code	box	Genus	species	sex	Island	locality	coordinates	date	collection notes	leg	other notes	DNA CODE	COI_comment	COI_length	COI_haplotypes (454bp)	COI GB accession number	H3 GB accession number	12S GB accession number	28S GB accession number	comment	nad1 GB accession number	ITS_length	ITS_indels	ITS allels	ITS GB accession number
CRBALC0010	MAD2018_I_E2	Hogna	blackwalli	1 m	Madeira	Caramujo	N 32.77161° W 17.06205°	23.VIII.2016 (matured early X.2016)	under stone	L. Crespo & I. Silva col.		LC010	LCOI-HCOI	658	34	OL415053
CRBALC0013		Hogna	maderiana	1 m	Ilhéu de Ferro	Ilhéu de Ferro		06.IV.2011		I. Silva col.		LC013	LCOI-Nancy	676	42	OL415060
CRBALC0014	MAD2016_A9	Hogna	blackwalli	1 juv	Madeira	Ribeiro Bonito I (sensu MACDIV sites)	N 32.79582° W 16.93710°	4.VIII.2016	in bark, at night	L. Crespo col.		LC014	LCOI-HCOI	658	35	OL415054
CRBALC0016	MAD2018_I_E1	Hogna	maderiana	1 m	Porto Santo	posto florestal, Vila Baleira	N 33.06664° W 16.33421°	28.VII.2013	talude	I. Silva col.		LC016	Ron-Nancy	439	42
CRBALC0020	MAD2016_B9	Hogna	maderiana	1 m	Porto Santo	posto florestal, Vila Baleira	N 33.06664° W 16.33421°	28.VII.2013	talude	I. Silva col.		LC020	LCOI-HCOI	658	42
CRBALC0237	MAD2017_III_B8	Hogna	maderiana	1 juv	Ilhéu de Ferro	southern region of islet	N 33.03698° W 16.40814°	18.IV.2017	under stone	L. Crespo & I. Silva col.		LC174	LCOI-Nancy	676	43	OL415061
CRBALC0262	MAD2017_III_E6	Hogna	insularum	1 juv	Deserta Grande	south of Rocha do Barbusano	N 32.49562° W 16.49562°	10.IV.2017	under stone	L. Crespo & I. Silva col.		LC175	Mt6-Nancy	472	11
CRBALC0263	MAD2017_III_E7	Hogna	maderiana	1 juv	Ilhéu de Ferro	southern region of islet	N 33.03698° W 16.40814°	18.IV.2017	under stone	L. Crespo & I. Silva col.		LC176	LCOI-Nancy	676	43
CRBALC0264	MAD2017_III_E8	Hogna	maderiana	1 juv	Ilhéu de Ferro	southern region of islet	N 33.03698° W 16.40814°	18.IV.2017	under stone	L. Crespo & I. Silva col.		LC177	one side. 582 bp	582	44	OL415062
CRBALC0265	MAD2017_III_E9	Hogna	?	1 juv	Ilhéu de Ferro	southern region of islet	N 33.03698° W 16.40814°	18.IV.2017	under stone	L. Crespo & I. Silva col.		LC178	LCOI-Nancy	676	59	OL415077
CRBALC0266	MAD2017_III_F1	Hogna	?	1 juv	Ilhéu de Ferro	southern region of islet	N 33.03698° W 16.40814°	18.IV.2017	under stone	L. Crespo & I. Silva col.	both palps detached, left bulbus rotated	LC179	LCOI-Nancy	676	18	OL415078
CRBALC0267	MAD2017_III_F2	Hogna	?	1 juv	Porto Santo	Pico do Castelo	N 33.08196° W 16.33277°	17.IV.2017	under stone	L. Crespo & I. Silva col.		LC180	LCOI-Nancy	676	60	OL415079
CRBALC0268	MAD2017_III_F3	Hogna	?	1 juv	Porto Santo	Pico do Castelo	N 33.08196° W 16.33277°	17.IV.2017	under stone	L. Crespo & I. Silva col.	palp detached	LC181	Mt6-Nancy	472	61	OL415080
CRBALC0269	MAD2017_III_F4	Hogna	heeri	1 juv	Madeira	Paúl da Serra	N 32.78182° W 17.09978°	28.III.2017	under stone or log	I. Silva col.		LC182	Mt6-Nancy	472	1	OL415021
CRBALC0284	MAD2017_III_F5	Hogna	?	1 juv	Ilhéu de Cima	topo, NE	N 33.05556° W 16.28097°	19.IV.2017	under stone	L. Crespo & I. Silva col.		LC183	LCOI-Nancy	NO
CRBALC0270	MAD2017_VII_B2	Hogna	heeri	1 f	Madeira	Vereda Paúl da Serra - Mtd. Pessegueiros	N 32.78837° W 17.09857°	28.III.2017	under stone or log	I. Silva col.	epigyne detached, copulatory ducts accidentally broken	LC184	Mt6-Nancy	436	1
CRBALC0285	MAD2017_III_F6	Hogna	insularum	1 juv	Deserta Grande	Pedregal (East)	N 32.54613° W 16.52340°	9.IV.2017	under stone	L. Crespo col.		LC185	Mt6-Nancy	472	11
CRBALC0286	MAD2017_III_F7	Hogna	?	1 juv	Porto Santo	Pico da Juliana	N 33.09270° W 16.32186°	24.IV.2017	under stone	L. Crespo col.		LC186	Mt6-Nancy	472	62	OL415081
CRBALC0290	MAD2017_III_F8	Hogna	insularum	1 m	Porto Santo	Rocha de Nossa Senhora (Pico X)	N 33.07353° W 16.32120°	21.IV.2017	under stone or log	L. Crespo & I. Silva col.		LC187	Mt6-Nancy	472	24	OL415042
CRBALC0291	MAD2017_III_F9	Hogna	insularum	1 juv	Porto Santo	Rocha de Nossa Senhora	N 33.07353° W 16.32120°	21.IV.2017	under stone or log	L. Crespo & I. Silva col.		LC188	LCOI-Nancy	676	25	OL415043						373	15	8
CRBALC0300	MAD2017_VII_B4	Hogna	insularum	1 f	Porto Santo	Pico do Castelo	N 33.08196° W 16.33277°	17.IV.2017	under stone or log	L. Crespo & I. Silva col.		LC189	LCOI-Nancy	676	26	OL415044
CRBALC0301	MAD2017_VII_B5	Hogna	insularum	1 f	Bugio	Planalto Sul	N 32.41228° W 16.47466°	13.IV.2017	under stone	L. Crespo col.		LC190	LCOI-Nancy	676	7	OL415027						376	14	16	OL415731
CRBALC0302	MAD2017_VII_C1	Hogna	insularum	1 f	Ilhéu de Cima	topo, NE	N 33.05556° W 16.28097°	19.IV.2017	under stone	L. Crespo & I. Silva col.		LC191	LCOI-Nancy	676	14	OL415033
CRBALC0303	MAD2017_III_I9	Hogna	?	1 juv	Porto Santo	Pico Ana Ferreira	N 33.04728° W 16.37171°	20.IV.2017	under stone	L. Crespo & I. Silva col.		LC192	LCOI-Nancy	676	27	OL415045
CRBALC0304	MAD2017_I_D6	Hogna	insularum	1 m	Porto Santo	Pico Branco	N 33.09428° W 16.30137°	21.IV.2017	under pine needles, mosses, etc.	L. Crespo & I. Silva col.		LC193	one side. 581 bp	581	28	OL415046
CRBALC0305	MAD2017_VII_C4	Hogna	insularum	1 m	Deserta Grande	Vale da Castanheira, East	N 32.55710° W 16.52963°	9.IV.2017	under stone	I. Silva col.		LC194	one side. 579 bp	579	11
CRBALC0306	MAD2017_VII_C5	Hogna	insularum	1 juv	Deserta Grande	Pedregal (East)	N 32.54613° W 16.52340°	8.IV.2017	under stone	I. Silva col.		LC195	LCOI-Nancy	676	11	OL415076						375	14	15
CRBALC0307	MAD2017_VII_D1	Hogna	?	1 juv	Porto Santo	Pico Ana Ferreira	N 33.04728° W 16.37171°	20.IV.2017	under stone	L. Crespo & I. Silva col.		LC196	LCOI-Nancy	676	48	OL415082
CRBALC0308	MAD2017_VII_D2	Hogna	insularum	1 f	Deserta Grande	Pedregal (East)	N 32.54613° W 16.52340°	8.IV.2017	under stone	L. Crespo col.		LC197	Mt6-Nancy	472	11							375	14	15
CRBALC0206	MAD2017_III_A1	Hogna	ingens	leg III	Deserta Grande	Vale da Castanheira, SE	N 32.55078° W 16.52541°	8.IV.2017	under stone	L. Crespo col.		LC198	LCOI-HCOI	658	5
CRBALC0207	MAD2017_III_A2	Hogna	ingens	leg III	Deserta Grande	Vale da Castanheira, SE	N 32.55078° W 16.52541°	8.IV.2017	under stone	L. Crespo col.	epigyne detached	LC199	LCOI-HCOI	658	5
CRBALC0223	MAD2017_III_A3	Hogna	ingens	leg III	Deserta Grande	Vale da Castanheira, W	N 32.55732° W 16.53435°	8.IV.2017	under stone	L. Crespo col.		LC200	LCOI-Nancy	676	6	OL415025						240	3	6
CRBALC0224	MAD2017_III_A4	Hogna	ingens	leg III	Deserta Grande	Vale da Castanheira (Wb)	N 32.56344° W 16.53641°	8.IV.2017	under stone	L. Crespo col.		LC201	LCOI-Nancy	676	5				OL415753	28SO-28SB
CRBALC0225	MAD2017_III_A5	Hogna	ingens	leg III	Deserta Grande	Vale da Castanheira (Wb)	N 32.56344° W 16.53641°	8.IV.2017	under stone	L. Crespo col.		LC202	LCOI-Nancy	676	5	OL415026
CRBALC0226	MAD2017_III_A6	Hogna	ingens	leg III	Deserta Grande	Vale da Castanheira (NW)	N 32.56685° W 16.53694°	8.IV.2017	under stone	I. Silva col.		LC203	LCOI-Nancy	676	5
CRBALC0227	MAD2017_III_A7	Hogna	ingens	leg III	Deserta Grande	Vale da Castanheira, NW	N 32.56685° W 16.53694°	8.IV.2017	under stone	I. Silva col.		LC204	LCOI-Nancy	676	5							376	12	6	OL415730
CRBALC0228	MAD2017_III_A8	Hogna	maderiana	leg III	Ilhéu de Ferro	northern "peninsula"	N 33.04007° W 16.40895°	18.IV.2017	under stone	L. Crespo & I. Silva col.		LC205	one side. 589 bp	589	43
CRBALC0229	MAD2017_III_A9	Hogna	maderiana	leg III	Ilhéu de Ferro	northern "peninsula"	N 33.04007° W 16.40895°	18.IV.2017	under stone	L. Crespo & I. Silva col.		LC206	LCOI-Nancy	676	43
CRBALC0230	MAD2017_III_B1	Hogna	maderiana	leg III	Ilhéu de Ferro	northern "peninsula"	N 33.04007° W 16.40895°	18.IV.2017	under stone	L. Crespo & I. Silva col.		LC207	LCOI-Nancy	676	43
CRBALC0231	MAD2017_III_B2	Hogna	maderiana	leg III	Ilhéu de Ferro	southern region of islet	N 33.03698° W 16.40814°	18.IV.2017	under stone	L. Crespo & I. Silva col.	palp detached	LC208	LCOI-Nancy	676	43
CRBALC0232	MAD2017_III_B3	Hogna	maderiana	leg III	Ilhéu de Ferro	southern region of islet	N 33.03698° W 16.40814°	18.IV.2017	under stone	L. Crespo & I. Silva col.	palps detached, right palp used for SEM	LC209	LCOI-Nancy	676	43
CRBALC0233	MAD2017_III_B4	Hogna	maderiana	leg III	Ilhéu de Ferro	southern region of islet	N 33.03698° W 16.40814°	18.IV.2017	under stone	L. Crespo & I. Silva col.	palp detached	LC210	LCOI-Nancy	676	43
CRBALC0234	MAD2017_III_B5	Hogna	maderiana	leg III	Ilhéu de Ferro	southern region of islet	N 33.03698° W 16.40814°	18.IV.2017	under stone	L. Crespo & I. Silva col.	palp detached	LC211	LCOI-Nancy	676	43
CRBALC0235	MAD2017_III_B6	Hogna	maderiana	leg III	Ilhéu de Ferro	southern region of islet	N 33.03698° W 16.40814°	18.IV.2017	under stone	L. Crespo & I. Silva col.		LC212	LCOI-Nancy	676	43
CRBALC0236	MAD2017_III_B7	Hogna	maderiana	leg III	Ilhéu de Ferro	southern region of islet	N 33.03698° W 16.40814°	18.IV.2017	under stone	L. Crespo & I. Silva col.		LC213	LCOI-Nancy	676	43				OL415747	28SO-28SB		319	13	12	OL415740
CRBALC0238	MAD2017_III_B9	Hogna	maderiana	leg III	Porto Santo	Morenos	N 33.03776° W 16.38685°	20.IV.2017	under stone	L. Crespo & I. Silva col.		LC214	LCOI-Nancy	676	45	OL415063
CRBALC0239	MAD2017_III_C1	Hogna	maderiana	leg III	Porto Santo	Morenos	N 33.03776° W 16.38685°	20.IV.2017	under stone	L. Crespo & I. Silva col.	epigyne detached, copulatory ducts accidentally broken	LC215	LCOI-Nancy	676	46	OL415064
CRBALC0240	MAD2017_III_C2	Hogna	maderiana	leg III	Porto Santo	Morenos	N 33.03776° W 16.38685°	20.IV.2017	under stone	L. Crespo & I. Silva col.	palps detached, right palp used for SEM	LC216	LCOI-Nancy	676	45
CRBALC0241	MAD2017_III_C3	Hogna	maderiana	leg III	Porto Santo	Morenos	N 33.03776° W 16.38685°	20.IV.2017	under stone	L. Crespo & I. Silva col.	epigyne detached	LC217	LCOI-Nancy	676	47	OL415065
CRBALC0242	MAD2017_III_C4	Hogna	maderiana	leg III	Porto Santo	Morenos	N 33.03776° W 16.38685°	20.IV.2017	under stone	L. Crespo & I. Silva col.		LC218	LCOI-Nancy	676	47
CRBALC0243	MAD2017_III_C5	Hogna	maderiana	leg III	Porto Santo	Pico Ana Ferreira (topo)	N 33.04419° W 16.36989°	20.IV.2017	under stone	L. Crespo & I. Silva col.		LC219	LCOI-Nancy	676	47
CRBALC0244	MAD2017_III_C6	Hogna	maderiana	leg III	Porto Santo	Pico Ana Ferreira	N 33.04728° W 16.37171°	20.IV.2017	under stone	L. Crespo & I. Silva col.	epigyne detached, CD diverticulum accidentally broken	LC220	LCOI-Nancy	676	48
CRBALC0245	MAD2017_III_C7	Hogna	maderiana	leg III	Porto Santo	Pico Ana Ferreira	N 33.04728° W 16.37171°	20.IV.2017	under stone	L. Crespo & I. Silva col.		LC221	LCOI-HCOI	658	46
CRBALC0500	MAD2017_VIII_D2	Hogna	heeri	1 f	Madeira	Paúl da Serra	N 32.78182° W 17.09978°	28.III.2017	under stone or log	I. Silva col.		LC222	Mt6-Nancy	472	1
CRBALC0501	MAD2017_VIII_D3	Hogna	heeri	1 f	Madeira	Vereda Paúl da Serra - Mtd. Pessegueiros	N 32.78837° W 17.09857°	28.III.2017	under stone or log	L. Crespo & I. Silva col.		LC223	LCOI-HCOI	658	2	OL415022						267	2	5
CRBALC0310	MAD2017_VII_D4	Hogna	insularum	1 m	Porto Santo	Pico Ana Ferreira	N 33.04728° W 16.37171°	20.IV.2017	under stone	L. Crespo & I. Silva col.		LC224	LCOI-HCOI	658	29	OL415047						284	14	8
CRBALC0311	MAD2017_VII_D5	Hogna	insularum	1 juv	Ilhéu de Cima	topo, NE	N 33.05556° W 16.28097°	19.IV.2017	under stone	L. Crespo & I. Silva col.		LC225	LCOI-HCOI	658	15	OL415034						307	15	8
CRBALC0313	MAD2017_VII_E2	Hogna	insularum	1 m	Deserta Grande	Vale da Castanheira, SE	N 32.55078° W 16.52541°	9.IV.2017	under stone	I. Silva col.		LC226	Mt6-Nancy	472	11
CRBALC0314	MAD2017_I_D7	Hogna	insularum	1 m	Porto Santo	Pico Branco	N 33.09428° W 16.30137°	23.IV.2017	found wandering at night	L. Crespo col.		LC227	Mt6-Nancy	460	30	OL415048
CRBALC0315	MAD2017_III_G1	Hogna	insularum	1 juv	Bugio	Planalto Sul	N 32.41228° W 16.47466°	13.IV.2017	under stone	L. Crespo col.	epigyne detached, one copulatory duct accidentally broken	LC228	Mt6-Nancy	472	8	OL415028
CRBALC0316	MAD2017_I_D8	Hogna	insularum	1 m	Bugio	Planalto Sul	N 32.41228° W 16.47466°	13.IV.2017	under stone	L. Crespo col.		LC229	Mt6-Nancy	472	9	OL415029
CRBALC0317	MAD2017_VII_E5	Hogna	insularum	1 f	Ilhéu de Ferro	southern region of islet	N 33.03698° W 16.40814°	18.IV.2017	under stone	L. Crespo & I. Silva col.	palps detached, right palp used for SEM	LC230	LCOI-HCOI	658	18
CRBALC0318	MAD2017_III_G2	Hogna	insularum	1 juv	Bugio	Planalto Sul	N 32.41228° W 16.47466°	13.IV.2017	under stone	L. Crespo col.		LC231	Mt6-Nancy	472	10	OL415030
CRBALC0319	MAD2017_VIII_A1	Hogna	insularum	1 juv	Deserta Grande	Eira	N 32.50993° W 16.50240°	11.IV.2017	under stone	I. Silva col.		LC232	Mt6-Nancy	472	13	OL415031
CRBALC0320	MAD2017_VIII_A2	Hogna	insularum	1 juv	Ilhéu de Cima	topo, NE	N 33.05556° W 16.28097°	19.IV.2017	under stone	L. Crespo & I. Silva col.		LC233	LCOI-HCOI	658	16	OL415035						379	15	8	OL415732
CRBALC0321	MAD2017_VIII_A3	Hogna	insularum	1 juv	Ilhéu de Cima	topo, NE	N 33.05556° W 16.28097°	19.IV.2017	under stone	L. Crespo & I. Silva col.		LC234	LCOI-HCOI	658	17	OL415036						347	15	11
CRBALC0322	MAD2017_VIII_A4	Hogna	insularum	1 f	Porto Santo	Pico do Castelo	N 33.08196° W 16.33277°	17.IV.2017	under stone or log	L. Crespo & I. Silva col.		LC235	LCOI-Nancy	676	25
CRBALC0323	MAD2017_VIII_A5	Hogna	insularum	1 m	Porto Santo	Terra-Chã, Pico Branco	N 33.09447° W 16.29839°	21.IV.2017	under stone or log	L. Crespo & I. Silva col.		LC236	Mt6-Nancy	472	31	OL415049
CRBALC0324	MAD2017_III_G3	Hogna	insularum	1 juv	Porto Santo	Terra-Chã, Pico Branco	N 33.09447° W 16.29839°	21.IV.2017	under stone or log	L. Crespo & I. Silva col.		LC237	Mt6-Nancy	472	32	OL415050
CRBALC0326	MAD2017_VIII_B1	Hogna	insularum	1 juv	Porto Santo	Pico Ana Ferreira	N 33.04728° W 16.37171°	20.IV.2017	under stone or log	L. Crespo & I. Silva col.		LC238	LCOI-HCOI	658	27							246	14	8
CRBALC0327	MAD2017_III_G4	Hogna	insularum	1 f	Porto Santo	Pico Ana Ferreira	N 33.04728° W 16.37171°	20.IV.2017	under stone or log	L. Crespo & I. Silva col.		LC239	LCOI-Nancy	676	33	OL415051						378	15	8
CRBALC0348	MAD2017_VII_E3	Hogna	insularum	1 f	Deserta Grande	Vale da Castanheira, SE	N 32.55078° W 16.52541°	9.IV.2017 (matured 15.VI.2017)	under stone	I. Silva col.		LC240	Mt6-Nancy	472	11
CRBALC0349	MAD2017_VIII_B3	Hogna	insularum	1 m	Deserta Grande	Vale da Castanheira, SE	N 32.55078° W 16.52541°	9.IV.2017 (matured 23.V.2017)	under stone	I. Silva col.		LC241	Mt6-Nancy	472	11
CRBALC0504	MAD2017_VIII_E1	Hogna	insularum	1 juv	Madeira	Cais do Sardinha	N 32.74190° W 16.68317°	30.III.2017	under stone	I. Silva col.		LC242	LCOI-HCOI	658	19	OL415037			OL415750	28SO-28SB		400	14	15	OL415735
CRBALC0505	MAD2017_VIII_E2	Hogna	insularum	1 juv	Madeira	Cais do Sardinha	N 32.74190° W 16.68317°	30.III.2017	under stone	I. Silva col.		LC243	LCOI-HCOI	658	20	OL415038						400	15	14	OL415736
CRBALC0506	MAD2017_VIII_E3	Hogna	insularum	1 juv	Madeira	Cais do Sardinha	N 32.74190° W 16.68317°	30.III.2017	under stone	I. Silva col.		LC244	LCOI-HCOI	658	20							339	15	14
CRBALC0507	MAD2017_VIII_E4	Hogna	insularum	1 juv	Madeira	Cais do Sardinha	N 32.74190° W 16.68317°	30.III.2017	under stone	I. Silva col.		LC245	LCOI-HCOI	658	21	OL415039						274	14	17	OL415733
CRBALC0508	MAD2017_VIII_E5	Hogna	insularum	1 juv	Madeira	Cais do Sardinha	N 32.74190° W 16.68317°	30.III.2017	under stone	I. Silva col.	epigyne detached	LC246	Mt6-Nancy	472	21							272	14	15
CRBALC0509	MAD2017_I_D9	Hogna	insularum	1 juv	Madeira	Ponta do Rosto	N 32.75022° W 16.70833°	30.III.2017	under stone	I. Silva col.		LC247	LCOI-HCOI	658	21							400	15	14
CRBALC0510	MAD2017_III_G9	Hogna	insularum	1 juv	Madeira	Ponta do Rosto	N 32.75022° W 16.70833°	30.III.2017	under stone	I. Silva col.		LC248	Mt6-Nancy	472	22	OL415040						256	2	14
CRBALC0511	MAD2017_III_H1	Hogna	insularum	1 juv	Madeira	Ponta do Rosto	N 32.75022° W 16.70833°	30.III.2017	under stone	I. Silva col.		LC249	LCOI-HCOI	658	5		OL416116		OL415754	28SO-28SB		247	1	1	OL415734
CRBALC0512	MAD2017_III_H2	Hogna	insularum	1 juv	Madeira	Ponta do Rosto	N 32.75022° W 16.70833°	30.III.2017	under stone	I. Silva col.		LC250	Mt6-Nancy	472	23	OL415041						400	15	14
CRBALC0513	MAD2017_VII_E4	Hogna	insularum	1 f	Madeira	Ponta do Rosto	N 32.75022° W 16.70833°	30.III.2017	under stone	I. Silva col.		LC251	LCOI-HCOI	658	23							400	15	14
CRBALC0271	MAD2017_VII_B3	Hogna	blackwalli	1 f	Madeira	Vereda Paúl da Serra - Mtd. Pessegueiros	N 32.78837° W 17.09857°	28.III.2017	talude	L. Crespo & I. Silva col.	epigyne detached, right copulatory ducts accidentally broken	LC252	Mt6-Nancy	472	36
CRBALC0495	MAD2017_VIII_C2	Hogna	blackwalli	1 juv	Madeira	Paúl da Serra	N 32.78182° W 17.09978°	28.III.2017	under stone or log	L. Crespo & I. Silva col.		LC253	Mt6-Nancy	472	37				OL415749	28SO-28SB	OL416117
CRBALC0496	MAD2017_VIII_C3	Hogna	blackwalli	1 f	Madeira	Paúl da Serra	N 32.78182° W 17.09978°	28.III.2017	under stone or log	L. Crespo & I. Silva col.		LC254	LCOI-HCOI	658	37	OL415055
CRBALC0497	MAD2017_VIII_C4	Hogna	blackwalli	1 juv	Madeira	Paúl da Serra	N 32.78182° W 17.09978°	28.III.2017	under stone or log	L. Crespo & I. Silva col.		LC255	LCOI-HCOI	658	34
CRBALC0499	MAD2017_VIII_D1	Hogna	blackwalli	1 juv	Madeira	Paúl da Serra	N 32.78182° W 17.09978°	28.III.2017	under stone or log	L. Crespo & I. Silva col.		LC256	LCOI-HCOI	658	38	OL415056
CRBALC0503	MAD2017_VIII_D5	Hogna	blackwalli	1 f	Madeira	Vereda Paúl da Serra - Mtd. Pessegueiros	N 32.78837° W 17.09857°	31.III.2017	under stone or talude	L. Crespo & M. Arnedo col.		LC257	LCOI-HCOI	658	39	OL415057						366	11	2	OL415738
CRBALC0514	MAD2017_VII_C2	Hogna	blackwalli	1 juv	Madeira	Vereda Paúl da Serra - Mtd. Pessegueiros	N 32.78837° W 17.09857°	31.III.2017	under stone or talude	L. Crespo, M. Arnedo & P. Oromí col.		LC258	LCOI-HCOI	658	37
CRBALC0515	MAD2017_VII_A1	Hogna	blackwalli	1 f	Madeira	Vereda Paúl da Serra - Mtd. Pessegueiros	N 32.78837° W 17.09857°	31.III.2017	under stone or talude	L. Crespo, M. Arnedo & P. Oromí col.		LC259	LCOI-HCOI	658	38
CRBALC0246	MAD2017_III_C8	Hogna	maderiana	leg III	Porto Santo	Pico Ana Ferreira	N 33.04728° W 16.37171°	20.IV.2017	under stone	L. Crespo & I. Silva col.		LC260	LCOI-HCOI	658	46
CRBALC0247	MAD2017_III_C9	Hogna	maderiana	leg III	Porto Santo	Pico Ana Ferreira	N 33.04728° W 16.37171°	20.IV.2017	under stone	L. Crespo & I. Silva col.		LC261	LCOI-HCOI	658	43
CRBALC0248	MAD2017_III_D1	Hogna	maderiana	leg III	Porto Santo	Pico Ana Ferreira	N 33.04728° W 16.37171°	20.IV.2017	under stone	L. Crespo & I. Silva col.		LC262	LCOI-HCOI	658	49	OL415066
CRBALC0249	MAD2017_III_D2	Hogna	maderiana	leg III	Porto Santo	near Fonte da Areia	N 33.08056° W 16.36381°	25.IV.2017	under stone	L. Crespo col.		LC263	LCOI-HCOI	658	43
CRBALC0250	MAD2017_III_D3	Hogna	maderiana	leg III	Porto Santo	Pico do Facho (NW slope)	N 33.08865° W 16.33431°	17.IV.2017	under stone	L. Crespo & I. Silva col.	epigyne detached	LC264	LCOI-HCOI	658	50
CRBALC0251	MAD2017_III_D4	Hogna	maderiana	leg III	Porto Santo	Pico do Facho (NW slope)	N 33.08865° W 16.33431°	17.IV.2017	under stone	L. Crespo & I. Silva col.		LC265	LCOI-HCOI	658	51
CRBALC0252	MAD2017_III_D5	Hogna	maderiana	leg III	Porto Santo	Pico do Facho (NW slope)	N 33.08865° W 16.33431°	17.IV.2017	under stone	L. Crespo & I. Silva col.		LC266	LCOI-HCOI	658	52	OL415067
CRBALC0253	MAD2017_III_D6	Hogna	maderiana	leg III	Porto Santo	Pico do Facho (NW slope)	N 33.08865° W 16.33431°	17.IV.2017	under stone	L. Crespo & I. Silva col.		LC267	LCOI-Nancy	676	50	OL415068
CRBALC0254	MAD2017_III_D7	Hogna	maderiana	leg III	Porto Santo	Pico do Facho (NW slope)	N 33.08865° W 16.33431°	17.IV.2017	under stone	L. Crespo & I. Silva col.		LC268	LCOI-Nancy	676	51	OL415069
CRBALC0255	MAD2017_III_D8	Hogna	maderiana	leg III	Porto Santo	Pico Branco (W slope)	N 33.09366° W 16.30776°	23.IV.2017	wandering at night	L. Crespo col.		LC269	LCOI-Nancy	676	47
CRBALC0516	(big vial in bag)	Hogna	blackwalli	1 f	Madeira	Pico do Areeiro		27.III.2017	under stone	I. Silva col.		LC270		NO
CRBALC0256	MAD2017_III_D9	Hogna	maderiana	leg III	Porto Santo	Pico Branco (W slope)	N 33.09366° W 16.30776°	23.IV.2017	wandering at night	L. Crespo col.		LC271	LCOI-HCOI	658	47							256	15	8
CRBALC0257	MAD2017_III_E1	Hogna	maderiana	leg III	Porto Santo	Pico Branco (W slope)	N 33.09366° W 16.30776°	21.IV.2017	under stone	L. Crespo & I. Silva col.		LC272	LCOI-HCOI	658	47							279	14,15	9,10	OL415741/OL415742
CRBALC0258	MAD2017_III_E2	Hogna	maderiana	leg III	Porto Santo	Pico Branco (W slope)	N 33.09366° W 16.30776°	21.IV.2017	under stone	L. Crespo & I. Silva col.		LC273	LCOI-Nancy	676	26							367	15	8
CRBALC0259	MAD2017_III_E3	Hogna	maderiana	leg III	Porto Santo	Pico Branco (W slope)	N 33.09366° W 16.30776°	21.IV.2017	under stone	L. Crespo & I. Silva col.		LC274	LCOI-Nancy	676	26							325	15	8
CRBALC0260	MAD2017_III_E4	Hogna	maderiana	leg III	Porto Santo	Pico Branco (W slope)	N 33.09366° W 16.30776°	21.IV.2017	under stone	L. Crespo & I. Silva col.		LC275	LCOI-Nancy	676	53	OL415070						299	2	8
CRBALC0261	MAD2017_III_E5	Hogna	maderiana	leg III	Porto Santo	Pico Branco (W slope)	N 33.09366° W 16.30776°	21.IV.2017	under stone	L. Crespo & I. Silva col.		LC276	Mt6-Nancy	472	26
CRBALC0328	MAD2017_VII_D3	Hogna	maderiana	1 m	Porto Santo	posto florestal, Vila Baleira	N 33.06664° W 16.33421°	18.IV.2017	talude	I. Silva col.		LC277	LCOI-Nancy	676	54	OL415071						374	15	11	OL415743
CRBALC0329	MAD2017_VII_A3	Hogna	maderiana	1 f	Porto Santo	posto florestal, Vila Baleira	N 33.06664° W 16.33421°	18.IV.2017	talude	I. Silva col.		LC278	one side. 510 bp	510	26										OL415744
CRBALC0345	MAD2017_VIII_B2	Hogna	maderiana	1 m	Porto Santo	posto florestal, Vila Baleira	N 33.06664° W 16.33421°	18.IV.2017 (matured 23.V.2017)	talude	I. Silva col.		LC279	one side. 495 bp	495	55	OL415072						310	2	13	OL415744
CRBALC0347	MAD2107_VII_C3	Hogna	maderiana	1 f	Porto Santo	posto florestal, Vila Baleira	N 33.06664° W 16.33421°	18.IV.2017 (matured 2.VI.2017)	talude	I. Silva col.		LC280	one side. 495 bp	495	56	OL415073
CRBALC0309	MAD2017_I_E3	Hogna	?	1 juv	Porto Santo	Pico Ana Ferreira	N 33.04728° W 16.37171°	20.IV.2017	under stone	L. Crespo & I. Silva col.		LC281	one side. 510 bp	658	48
CRBALC0312	MAD2017_VII_E1	Hogna	insularum	1 juv	Deserta Grande	Eira	N 32.50993° W 16.50240°	11.IV.2017	under stone	I. Silva col.		LC282	Mt6-Nancy	472	12	OL415032
CRBALC0396	MAD2017_III_H4	Hogna	?	1 juv	Porto Santo	Terra-Chã, Pico Branco	N 33.09447° W 16.29839°	21.IV.2017	under stone or log	L. Crespo & I. Silva col.		LC283	Mt6-Nancy	472	62
CRBALC0413	MAD2017_III_G5	Hogna	insularum	1 juv	Deserta Grande	Planalto Sul	N 32.50596° W 16.49986°	11.IV.2017	under stone	L. Crespo & I. Silva col.		LC284	Mt6-Nancy	472	12
CRBALC0430	MAD2017_III_H3	Hogna	?	1 juv	Porto Santo	Pico Ana Ferreira	N 33.04728° W 16.37171°	20.IV.2017	under stone	L. Crespo & I. Silva col.		LC285	LCOI-Nancy	676	27
CRBALC0489	MAD2017_III_G6	Hogna	blackwalli	1 juv	Madeira	Pico do Cidrão	N 32.74036° W 16.93877°	27.III.2017	under stone	L. Crespo col.		LC286	LCOI-HCOI	658	36	OL415058						351	11	5	OL415739
CRBALC0490	MAD2017_VIII_B4	Hogna	heeri	1 f	Madeira	Pico do Cidrão	N 32.74036° W 16.93877°	27.III.2017	under stone	L. Crespo & I. Silva col.		LC287	one side. 514 bp	514	3				OL415748	28SO-28SB	OL416118
CRBALC0491	MAD2017_VIII_B5	Hogna	heeri	1 f	Madeira	Pico do Cidrão	N 32.74036° W 16.93877°	27.III.2017	under stone	L. Crespo & I. Silva col.		LC288	LCOI-Nancy	676	3	OL415023						330	10	3	OL415729
CRBALC0492	MAD2017_VIII_C1	Hogna	heeri	1 f	Madeira	Paúl da Serra	N 32.78182° W 17.09978°	19.III.2017	under stone	I. Silva col.	epigyne detached	LC289	LCOI-Nancy	676	4	OL415024
CRBALC0493	MAD2017_III_G7	Hogna	heeri	1 juv	Madeira	Vereda Paúl da Serra - Mtd. Pessegueiros	N 32.78837° W 17.09857°	28.III.2017	under stone or talude	I. Silva col.	epigyne detached	LC290	Mt6-Nancy	472	1
CRBALC0494	MAD2017_III_G8	Hogna	heeri	1 juv	Madeira	Paúl da Serra	N 32.78182° W 17.09978°	28.III.2017	under stone	I. Silva col.		LC291	Mt6-Nancy	472	2
CRBALC0498	MAD2017_VIII_C5	Hogna	blackwalli	1 juv	Madeira	Vereda Paúl da Serra - Mtd. Pessegueiros	N 32.78837° W 17.09857°	28.III.2017	under stone or talude	L. Crespo & I. Silva col.		LC292	LCOI-HCOI	658	34							324	5	2
CRBALC0502	MAD2017_VIII_D4	Hogna	blackwalli	1 juv	Madeira	Vereda Paúl da Serra - Mtd. Pessegueiros	N 32.78837° W 17.09857°	28.III.2017	under stone or talude	L. Crespo & I. Silva col.	epigyne detached	LC293	one side. 533 bp	533	34
CRBALC0577	taken by Miquel to Piacentini	Hogna	radiata	1 m	Iberia	Llinars del Vallés, Barcelona		08.VI.2017		M. Domenech col.		LC314	Mt6-Nancy	472	41	OL415059
CRBALC0578	IBERIA_A1	Hogna	radiata	1 f	Iberia	Parc del Garraf, Barcelona		31.IX.2017		M. Domenech col.		LC315		NO			OL416112		OL415755		OL416119
CRBALC0702		Hogna	nonannulata	1 m	Madeira	Câmara de Lobos	N 32.65250° W 16.96683°	29.V.2018		Elvio	both palps detached	LC324	LCOI-HCOI	658	40		OL416113		OL415751	28SO-28SB
CRBALC0701	big vial	Hogna	nonannulata	1 m	Madeira	Câmara de Lobos	N 32.65250° W 16.96683°	29.V.2018		I. Silva col.	epigyne detached	LC325	LCOI-HCOI	658	40	OL415052
CRBALC0703	big vial	Hogna	nonannulata	1 m	Madeira	Câmara de Lobos	N 32.65250° W 16.96683°	27.V.2018		Elvio		LC326	short. 616 bp	616	40							188	1	5
CRBALC0607	MAD2018_I_B3	Hogna	nonannulata	1 m	Madeira	Câmara de Lobos	N 32.65250° W 16.96683°	11.VII.2017		I. Silva col.		LC327	one side. 555 bp	568	40
CRBALC0608	MAD2018_I_B4	Hogna	nonannulata	1 m	Madeira	Câmara de Lobos	N 32.65250° W 16.96683°	21.VI.2017		I. Silva col.		LC328	LCOI-HCOI	658	40
CRBALC0602	MAD2018_I_A1	Hogna	cf. ferox	1 f	Gran Canaria	La Rosetas		21.IV.2018	under stone	L. Crespo & A. Bellvert col.		LC329	LCOI-Nancy				OL416114		OL415746	28SO-28SB
CRBALC0610	MAD2018_II_I1	Hogna	isambertoi	1 juv	Deserta Grande	Planalto Sul	N 32.50596° W 16.49986°	12.XI.2017		I. Silva col.		LC330	one side. 645 bp	645	57	OL415074
CRBALC0596	MAD2018_II_H9	Hogna	isambertoi	1 f	Deserta Grande	Planalto Sul	N 32.50596° W 16.49986°	12.XI.2017		I. Silva col.		LC331	LCOI-Nancy	676	58		OL416115	OL415728	OL415752	28SO-28SB		315	6	4
CRBALC0609	MAD2018_II_I2	Hogna	isambertoi	1 m	Deserta Grande	Ponta Sul	N 32.49562° W 16.49562°	04.XI.2017		I. Silva col.	epigyne detached	LC332	LCOI-Nancy	676	58	OL415075						400	12	4	OL415745
CRBALC0511	MAD2017_III_H1	Hogna	insularum	1 juv	Madeira	Ponta do Rosto	N 32.75022° W 16.70833°	30.III.2017	under stone	I. Silva col.		LC336	LCOI-HCOI	676	5							353	12	7	OL415737
CRBALC0605	MAD2018_I_A5	Hogna	blackwalli	1 f	Madeira	Vereda Paúl da Serra - Mtd. Pessegueiros	N 32.78837° W 17.09857°	04.IV.2018		L. Crespo & A. Bellvert col.
CRBALC0601	MAD2018_I_B5	Hogna	blackwalli	1 f	Madeira	Vereda Paúl da Serra - Mtd. Pessegueiros	N 32.78837° W 17.09857°	04.IV.2018		L. Crespo & A. Bellvert col.
CRBALC0537	MAD2018_I_E1	Hogna	blackwalli	1 f	Madeira	Vereda Paúl da Serra - Mtd. Pessegueiros	N 32.78837° W 17.09857°	04.IV.2018	under stone	L. Crespo & A. Bellvert col.	epigyne detached
CRBALC0732	MAD2018_I_D4	Hogna	blackwalli	1 f	Madeira	Vereda Paúl da Serra - Mtd. Pessegueiros	N 32.78837° W 17.09857°	04.IV.2018	under stone	L. Crespo & A. Bellvert col.	epigyne detached
CRBALC0603	MAD2018_I_A2	Hogna	blackwalli	1 juv	Madeira	Vereda Paúl da Serra - Mtd. Pessegueiros	N 32.78837° W 17.09857°	04.IV.2018		L. Crespo & A. Bellvert col.
CRBALC0698	MAD2018_I_C1	Hogna	blackwalli	1 juv	Madeira	Vereda Paúl da Serra - Mtd. Pessegueiros	N 32.78837° W 17.09857°	04.IV.2018		L. Crespo & A. Bellvert col.
CRBALC0718	MAD2018_I_C5	Hogna	blackwalli	1 m	Madeira	Vereda Paúl da Serra - Mtd. Pessegueiros	N 32.78837° W 17.09857°	04.IV.2018	under stone	L. Crespo & A. Bellvert col.
CRBALC0706	MAD2018_I_C3	Hogna	cf. ferox	1 f	Gran Canaria	La Rosetas		21.IV.2018	under stone	L. Crespo & A. Bellvert col.
CRBALC0719	MAD2018_I_D1	Hogna	cf. ferox	1 f	Gran Canaria	La Rosetas		21.IV.2018	under stone	L. Crespo & A. Bellvert col.
CRBALC0586	MAD2018_I_D3	Hogna	cf. ferox	1 f	Gran Canaria	La Rosetas		21.IV.2018	under stone	L. Crespo & A. Bellvert col.
CRBALC0688	MAD2018_II_H6	Hogna	heeri	1 juv	Madeira	Vereda Paúl da Serra - Mtd. Pessegueiros	N 32.78837° W 17.09857°	04.IV.2018		L. Crespo & A. Bellvert col.
CRBALC0689	MAD2018_II_H5	Hogna	heeri	1 juv	Madeira	Vereda Paúl da Serra - Mtd. Pessegueiros	N 32.78837° W 17.09857°	04.IV.2018		L. Crespo & A. Bellvert col.
CRBALC0690	MAD2018_II_H4	Hogna	heeri	1 juv	Madeira	Vereda Paúl da Serra - Mtd. Pessegueiros	N 32.78837° W 17.09857°	04.IV.2018		L. Crespo & A. Bellvert col.	palp detached
CRBALC0691	MAD2018_II_H8	Hogna	heeri	1 juv	Madeira	Vereda Paúl da Serra - Mtd. Pessegueiros	N 32.78837° W 17.09857°	04.IV.2018		L. Crespo & A. Bellvert col.
CRBALC0591	big vial	Hogna	ingens	1 f	Deserta Grande	Vale da Castanheira (NW)	N 32.56685° W 16.53694°	25.III.2018	under stone	L. Crespo col.
CRBALC0593	MAD2018_I_A4	Hogna	ingens	1 juv	Deserta Grande	Vale da Castanheira (NW)	N 32.56685° W 16.53694°	25.III.2018	under stone	L. Crespo col.
CRBALC0595	MAD2018_III	Hogna	ingens	1 juv	Deserta Grande	Vale da Castanheira (NW)	N 32.56685° W 16.53694°	25.III.2018	under stone	L. Crespo col.
CRBALC0594	MAD2018_III	Hogna	ingens	1 juv	Deserta Grande	Vale da Castanheira (NW)	N 32.56685° W 16.53694°	25.III.2018	under stone	L. Crespo col.
CRBALC0592	MAD2018_I_D2	Hogna	ingens	1 juv	Deserta Grande	Vale da Castanheira	N 32.55078° W 16.52541°	25.III.2018	under stone	L. Crespo col.
CRBALC0597	MAD2018_I_B2	Hogna	insularum	1 f	Madeira	Ponta de São Lourenço	N 32.74981 W 16.69221	02.IV.2018	under stone	L. Crespo col.
CRBALC0599	MAD2018_II_I5	Hogna	insularum	1 juv	Madeira	Ponta de São Lourenço	N 32.74981 W 16.69221	02.IV.2018		L. Crespo col.
CRBALC0600	MAD2018_II_I4	Hogna	insularum	1 juv	Madeira	Ponta de São Lourenço	N 32.74981 W 16.69221	02.IV.2018		L. Crespo col.
CRBALC0651	MAD2018_II_I3	Hogna	insularum	1 juv	Madeira	Ponta de São Lourenço	N 32.74981 W 16.69221	02.IV.2018		L. Crespo col.
CRBALC0733	MAD2017_I_H8	Hogna	insularum	1 f	Porto Santo	Pico da Juliana	N 33.09270° W 16.32186°	10.IV.2018	with spiderlings	L. Crespo & A. Bellvert col.
CRBALC0627	MAD2018_II_I9	Hogna	insularum	1 juv	Porto Santo	Terra-Chã, Pico Branco	N 33.09447° W 16.29839°	10.IV.2018		L. Crespo & A. Bellvert col.
CRBALC0628	MAD2018_II_I8	Hogna	insularum	1 juv	Porto Santo	Terra-Chã, Pico Branco	N 33.09447° W 16.29839°	10.IV.2018		L. Crespo & A. Bellvert col.
CRBALC0630	MAD2018_II_I6	Hogna	insularum	1 juv	Porto Santo	Terra-Chã, Pico Branco	N 33.09447° W 16.29839°	10.IV.2018		L. Crespo & A. Bellvert col.
CRBALC0700	MAD2018_II_H1	Hogna	insularum	1 juv	Porto Santo	Terra-Chã, Pico Branco	N 33.09447° W 16.29839°	10.IV.2018		L. Crespo & A. Bellvert col.
CRBALC0692	MAD2018_II_H7	Hogna	insularum	1 m	Porto Santo	Pico do Castelo	N 33.08196° W 16.33277°	08.IV.2018		L. Crespo & A. Bellvert col.
CRBALC0346	MAD2018_I_D5	Hogna	maderiana	1 f	Porto Santo	posto florestal, Vila Baleira	N 33.06664° W 16.33421°	18.IV.2017	talude	I. Silva col.
CRBALC0704	big vial	Hogna	maderiana	1 f	Porto Santo	Pico Branco (W slope)	N 33.09366° W 16.30776°	10.IV.2018		L. Crespo & A. Bellvert col.
CRBALC0717	MAD2018_I_C4	Hogna	maderiana	1 f	Porto Santo	Pico Branco (W slope)	N 33.09366° W 16.30776°	10.IV.2018	under stone	L. Crespo & A. Bellvert col.
CRBALC0604	MAD2018_I_A3	Hogna	maderiana	1 juv	Porto Santo	Pico Branco (W slope)	N 33.09366° W 16.30776°	10.IV.2018		L. Crespo & A. Bellvert col.
CRBALC0734	big vial	Hogna	maderiana	1 m	Porto Santo	Pico Branco (W slope)	N 33.09366° W 16.30776°	10.IV.2018	under stone	L. Crespo & A. Bellvert col.	right palp detached, for SEM
CRBALC0606	MAD2018_I_B1	Hogna	maderiana (?)	1 juv	Porto Santo	Pico Ana Ferreira	N 33.04728° W 16.37171°	09.IV.2018		L. Crespo & A. Bellvert col.	epigyne detached, one copulatory duct accidentally broken
CRBALC0629	MAD2018_II_I7	Hogna	maderiana (?)	1 juv	Porto Santo	Pico Ana Ferreira	N 33.04728° W 16.37171°	09.IV.2018		L. Crespo & A. Bellvert col.
CRBALC0696	MAD2018_II_H3	Hogna	maderiana (?)	1 juv	Porto Santo	Pico Ana Ferreira	N 33.04728° W 16.37171°	09.IV.2018		L. Crespo & A. Bellvert col.	epigyne detached
CRBALC0697	MAD2018_II_H2	Hogna	maderiana (?)	1 juv	Porto Santo	Pico Ana Ferreira	N 33.04728° W 16.37171°	09.IV.2018		L. Crespo & A. Bellvert col.	palps detached, right palp used for SEM
CRBALC0699	MAD2018_I_C2	Hogna	maderiana (?)	1 juv	Porto Santo	Pico do Castelo	N 33.08196° W 16.33277°	08.IV.2018		L. Crespo & A. Bellvert col.
CRBALC0705	big vial	Hogna	nonannulata	1 m	Madeira	Câmara de Lobos	N 32.65250° W 16.96683°	29.V.2017		Élvio col.

## Sheet: Accession_numbers
List of sequences and accession numbers used in the phylogenetic analyses
Tree label	Family	Genus	Species	Country	Total length	No of genes	COI	COI_chars	H3	H3_chars	12S	12S_chars	28S	28S_chars	nad1	nad1_chars
Agalenocosa pirity	Lycosidae	Agalenocosa	pirity		2629 bp	5	SPDAR245-13	657	MK524668	296	MK524583	300 (1 'N', 23 indels)	MK496221	828 (85 'N', 123 indels)	MK524667	548
Aglaoctenus lagotis	Lycosidae	Aglaoctenus	lagotis		2624 bp	5	SPDAR298-13	657	MK524669	294	DQ019753	297 (23 indels)	KY190291	822 (85 'N', 125 indels)	DQ019640	554
Alcimochthes limbatus	Thomisidae	Alcimochthes	limbatus		2063 bp	4	KY017974	651	KY018474	284	KY015618	300 (23 indels)	KY017422	828 (540 'N', 32 indels)		-
Allocosa funerea	Lycosidae	Allocosa	funerea		1663 bp	3	SPDAR1405-16	547	MK524671	296		-	MK524604	820 (85 'N', 120 indels)		-
Allocosa paraguayensis	Lycosidae	Allocosa	paraguayensis		2632 bp	5	SPDAR929-15	657	MK524672	296	MK524584	297 (21 indels)	MK524605	828 (85 'N', 125 indels)	MK524639	554
Allocosa brasiliensis	Lycosidae	Allocosa	senex		2635 bp	5	SPDAR375-14	657	MK524670	296	MF410703	300 (20 indels)	MF410705	828 (86 'N', 127 indels)	MK524638	554 (1 'N')
Allotrochosina schauinslandi	Lycosidae	Allotrochosina	schauinslandi		2583 bp	5	SPDAR1455-16	657	MK524673	296	DQ019754	276 (31 indels)	MK524606	800 (85 'N', 130 indels)	DQ019642	554
Alopecosa albostriata	Lycosidae	Alopecosa	albostriata		1505 bp	3	SPIEU180-10	657		-	DQ019757	300 (21 indels)		-	DQ019643	548
Alopecosa kochi	Lycosidae	Alopecosa	kochi		2576 bp	5	KM225089	657	KM225191	294	DQ019755	300 (21 indels)	KM225035	771 (85 'N', 126 indels)	DQ019645	554
Alopecosa moesta	Lycosidae	Alopecosa	moesta	Argentina	2335 bp	4	CORAR-050	657	MK524674	299		-	MK524608	828 (85 'N', 125 indels)	MK524641	551
Alopecosa nigricans	Lycosidae	Alopecosa	nigricans	Argentina	2036 bp	3	SPDAR285-13	657		-		-	MK524607	828 (85 'N', 125 indels)	MK524640	551
Alopecosa pulverulenta	Lycosidae	Alopecosa	pulverulenta		2581 bp	5	SPDAR1299-15	657	MK524675	293	DQ019756	300 (49 'N', 18 indels)	DQ019711	777 (85 'N', 129 indels)	DQ019648	554
Amyciaea sp MR389	Thomisidae	Amyciaea	sp.		1413 bp	3	-	-	KY018475	285	KY015619	300 (22 indels)	KY017423	828 (85 'N', 127 indels)		-
Ancylometes bogotensis ATOL	Ctenidae	Ancylometes	bogotensis		2070 bp	4	KY017632	657	KY018159	285	KY015336	300 (29 indels)	KY016981	828 (85 'N', 138 indels)		-
Anomalosa kochi	Lycosidae	Anomalosa	kochi		1631 bp	3	-	-		-	DQ019761	300 (22 indels)	DQ019722	777 (85 'N', 130 indels)	DQ019649	554
Anoteropsis adumbrata	Lycosidae	Anoteropsis	adumbrata		2074 bp	4	SPDAR1456-16	654		-	DQ019762	284 (30 indels)	DQ019749	599 (85 'N', 128 indels)	DQ019650	537
Aphantochilus sp MR186	Thomisidae	Aphantochilus	sp.		2070 bp	4	KY017976	657	KY018476	285	KY015620	300 (22 indels)	KY017424	828 (85 'N', 142 indels)		-
Architis brasiliensis	Pisauridae	Architis	brasiliensis		1672 bp	3	KM225094	607	KM225196	294		-	KM225040	771 (85 'N', 125 indels)		-
Architis capricorna	Pisauridae	Architis	capricorna		1492 bp	3	SPDAR963-15	657	MK524676	296 (1 'N')		-		-	MK524642	539
Arctosa cinerea	Lycosidae	Arctosa	cinerea		1511 bp	3	ZFMK-TIS-2504863	657		-	DQ019763	300 (21 indels)		-	DQ019651	554
Arctosa ebicha	Lycosidae	Arctosa	ebicha		1511 bp	3	JN817180	657 (9 'N', 1 indels)		-	DQ019766	300 (24 indels)		-	DQ019652	554 (6 'N')
Arctosa kwangreungensis	Lycosidae	Arctosa	kwangreungensis		2339 bp	4	JN817181	657		-	DQ019767	300 (23 indels)	JN816973	828 (85 'N', 134 indels)	DQ019653	554 (6 'N')
Arctosa lutetiana	Lycosidae	Arctosa	lutetiana		1796 bp	4	SPDAR1294-15	657	MK524677	296	MK524585	292 (20 indels)		-	MK524643	551
Arctosa maculata	Lycosidae	Arctosa	maculata		1440 bp	3	KX039092	586		-	DQ019768	300 (21 indels)		-	DQ019656	554
Arctosa sapiranga	Lycosidae	Arctosa	sapiranga		2624 bp	5	SPDAR247-13	657	MK524678	296	MK524586	292 (21 indels)	MK524609	828 (85 'N', 129 indels)	MK524644	551
Arctosa stigmosa	Lycosidae	Arctosa	stigmosa		848 bp	2	-	-		-	DQ019764	300 (21 indels)		-	DQ019654	548
Artoria flavimana	Lycosidae	Artoria	flavimana		1906 bp	4	AY059992	435		-	DQ019771	300 (30 indels)	DQ019712	777 (85 'N', 127 indels)	DQ019657	394
Artoria howquaensis	Lycosidae	Artoria	howquaensis		1631 bp	3	-	-		-	DQ019770	300 (21 indels)	DQ019724	777 (85 'N', 126 indels)	DQ019658	554
Artoria separata	Lycosidae	Artoria	separata		2063 bp	4	AY059993	432		-	DQ019772	300 (20 indels)	DQ019748	777 (85 'N', 125 indels)	DQ019659	554
Artoriopsis expolita	Lycosidae	Artoriopsis	expolita		2208 bp	4	BIOUG13681-G02	588		-	DQ019769	300 (21 indels)	DQ019721	777 (85 'N', 134 indels)	DQ019706	543
Asthenoctenus borelli	Ctenidae	Asthenoctenus	borelli		2045 bp	5	KY190309	372	KY190280	230	KY190230	295 (29 indels)	KY190294	793 (85 'N', 123 indels)	KY199546	355
Aulonia albimana LNP	Lycosidae	Aulonia	albimana		1962 bp	4	-	-	MK524679	296	DQ019823	294 (20 indels)	MK524610	827 (85 'N', 125 indels)	MK524645	545
Barrisca sp	Trechaleidae	Barrisca	nannella		1511 bp	3	MK524715	657 (42 'N')		-	MK524587	300 (22 'N', 19 indels)		-	MK524646	554
Birabenia birabenae	Lycosidae	Birabenia	birabenae	Argentina	2295 bp	4	SPDAR262-13	617	MK524680	296		-	MK524611	828 (85 'N', 125 indels)	MK524647	554
Boliscus cf tuberculatus MR041	Thomisidae	Boliscus	cf. tuberculatus		1413 bp	3	-	-	KY018477	285	KY015621	300 (29 indels)	KY017425	828 (85 'N', 128 indels)		-
Bradystichus crispatus	Pisauridae	Bradystichus	crispatus		1413 bp	3	-	-	KY018374	285	KY015524	300 (22 indels)	KY017294	828 (85 'N', 126 indels)		-
Cebrenninus rugosus	Thomisidae	Cebrenninus	rugosus		2079 bp	4	KY017981	657	EU157134	294	KY015623	300 (24 indels)	KY017429	828 (85 'N', 131 indels)		-
cf Talaus sp Malaysia MR385	Thomisidae	cf. Talaus	sp.		2070 bp	4	KY017984	657	KY018484	285	KY015626	300 (24 indels)	KY017433	828 (85 'N', 130 indels)		-
cf Tobias sp Ecuador MR440	Thomisidae	cf. Tobias	sp.		2070 bp	4	KY017985	657	KY018485	285	KY015627	300 (27 indels)	KY017434	828 (85 'N', 129 indels)		-
Coenypha sp MR172	Thomisidae	Coenypha	sp.		2070 bp	4	KY017986	657	KY018486	285	KY015628	300 (25 indels)	KY017435	828 (540 'N', 32 indels)		-
Cupiennius salei POLOTOW	Trechaleidae	Cupiennius	salei		2155 bp	4	-	657		-		300 (21 indels)	KM225051	740 (85 'N', 125 indels)		458
Diahogna sp	Lycosidae	Diahogna	pisauroides		1631 bp	3	-	-		-	DQ019822	300 (25 indels)	DQ019743	777 (85 'N', 127 indels)	DQ019676	554
Diapontia uruguayensis	Lycosidae	Diapontia	uruguayensis		2335 bp	4	SPDAR258-13	654		-	MF410704	300 (19 indels)	MF410706	827 (85 'N', 125 indels)	MF410713	554
Dingosa sp	Lycosidae	Dingosa	simsoni		2341 bp	4	MK524716	657 (31 'N')	MK524681	302 (6 'N')		-	MK524612	828 (88 'N', 123 indels)	MK524648	554 (15 'N')
Dolomedes fimbriatus	Pisauridae	Dolomedes	fimbriatus		1752 bp	4	KY190312	372	KY190283	275	KY190234	295 (22 indels)	KY190297	810 (85 'N', 126 indels)		-
Dolomedes sp ATOL	Pisauridae	Dolomedes	sp.		2070 bp	4	-	657		285	DQ019774	300 (22 indels)	DQ019726	828 (85 'N', 125 indels)	DQ019661	-
Dolomedes sp MURPHY	Pisauridae	Dolomedes	sp2.		1628 bp	3	KY017872	-	KY018376	-	KY015525	297 (21 indels)	KY017296	777 (85 'N', 130 indels)		554
Dolomedes tenebrosus	Pisauridae	Dolomedes	tenebrosus		2070 bp	4	KY017873	657	KY018377	285	KY015526	300 (22 indels)	KY017297	828 (85 'N', 126 indels)		-
Draposa burasantiensis	Lycosidae	Draposa	bursantiensis		1513 bp	3	SPDAR1369-16	657 (93 'N')	MK524682	302		-		-	MK524649	554 (6 'N')
Draposa tenasserimensis	Lycosidae	Draposa	tenasserineasis		918 bp	2	KM225107	630	KM225207	288		-	KM225054	-		-
Evippomma sp	Lycosidae	Evippomma	sp.		2541 bp	5	SPDAR1379-16	627 (54 'N')	MK524683	302	MK524588	292 (21 indels)	MK524613	781 (85 'N', 126 indels)	MK524650	539
Lycosa insulata	Lycosidae	Geolycosa	insulata	Argentina	2629 bp	5	MK524620	657	MK524592	302	MK524656	300 (20 indels)	SPDAR251-13	828 (85 'N', 125 indels)	MK524688	542
Geolycosa missouriensis	Lycosidae	Geolycosa	missouriensis		2237 bp	4	BIOUG25726-E02	606		-	DQ019775	300 (26 indels)	DQ019727	777 (85 'N', 128 indels)	DQ019662	554
Gladicosa pulchra	Lycosidae	Gladicosa	pulchra		2253 bp	4	SPDAR1397-16	657		-	MK524589	292 (23 indels)	MK524614	750 (85 'N', 125 indels)	MK524651	554
Gnatholycosa spinipalpis	Lycosidae	Gnatholycosa	spinipalpis		2582 bp	5	SPDAR973-15	657	MK524710	298	MK524590	292 (29 indels)	MF410707	820 (85 'N', 122 indels)	MF410714	515
Hala sp CG34	Pisauridae	Hala	sp.		2052 bp	4	KY017875	657 (1 'N')	KY018379	285	KY015528	300 (21 indels)	KY017301	810 (540 'N', 32 indels)		-
Hala paulyi	Pisauridae	Hala	cf. paulyi		1683 bp	3	KM225111	618	KM225211	294		-	KM225058	771 (85 'N', 123 indels)		-
Hamataliwa sp SP20	Oxyopidae	Hamataliwa	sp.		2061 bp	4	KY017829	648	KY018335	285	KY015496	300 (27 indels)	KY017243	828 (85 'N', 126 indels)		-
Hippasa holmerae	Lycosidae	Hippasa	holmerae		1626 bp	3	-	-		-	DQ019776	295 (22 indels)	DQ019728	777 (85 'N', 133 indels)	DQ019663	554
Hippasa LNP	Lycosidae	Hippasa	sp.		2308 bp	4	SPDAR1378-16	630	MK524684	302		-	MK524615	828 (85 'N', 128 indels)	MK524652	548
Hippasella alhue	Lycosidae	Hippasella	alhue		1770 bp	4	SPDAR956-15	654	MK524714	276 (5 'N')	MK524591	292 (17 indels)		-	MF410715	548
Hoggicosa bicolor	Lycosidae	Hoggicosa	bicolor		1629 bp	3	-	-		-	DQ019777	300 (21 indels)	DQ019713	777 (85 'N', 128 indels)	DQ019668	552
Hogna carolinensis	Lycosidae	Hogna	carolinensis	(USA, Mexico)	657 bp	1	DQ151824	657 (56 'N')		-		-		-		-
Hogna gumia	Lycosidae	Hogna	gumia	Argentina (Bolivia)	2335 bp	4	SPDAR235-13	657	MK524685	296		-	MK524616	828 (85 'N', 126 indels)	MK524653	554
Hogna kuyani	Lycosidae	Hogna	kuyani	Australia	1211 bp	2	DQ295870	657 (191 'N')		-		-		-	EU109472	554 (12 'N')
Hogna crispipes	Lycosidae	Hogna	crispipes	Australia (Australia, New Guinea, New Hebrides, Polynesia, New Zealand, Norfolk Is.)	1785 bp	3	DQ295871	657 (175 'N')		-	DQ019778	300 (36 'N', 19 indels)	DQ019715	828 (138 'N', 111 indels)		-
Hogna baltimoriana	Lycosidae	Hogna	baltimoriana	Canada (USA, Canada)	657 bp	1	JN308778	657		-		-		-		-
Hogna frondicola	Lycosidae	Hogna	frondicola	Canada (USA, Canada)	657 bp	1	HM411714	657		-		-		-		-
hfer gca LC329	Lycosidae	Hogna	ferox	Canary Is. (Canary Is., Mediterranean)	1787 bp	3	TBU	657 (4 'N')	TBU	302 (8 'N')		-	TBU	828 (41 indels)		-
Hogna albemarlensis	Lycosidae	Hogna	albemarlensis	Galapagos Is.	959 bp	2	GU394971	657 (12 'N')	KF533241	302 (44 'N')		-		-		-
Hogna espanola	Lycosidae	Hogna	espanola	Galapagos Is.	959 bp	2	GU394960	657 (12 'N')	KF533273	302 (29 'N')		-		-		-
Hogna galapagoensis	Lycosidae	Hogna	galapagoensis	Galapagos Is.	1787 bp	3	GU394968	657 (12 'N')	KF533242	302 (29 'N')		-	KF533152	828 (99 'N', 34 indels)		-
Hogna hendrickxi	Lycosidae	Hogna	hendrickxi	Galapagos Is.	1787 bp	3	GU394983	657 (12 'N')	KF533266	302 (29 'N')		-	GU395079	828 (95 'N', 37 indels)		-
Hogna helluo	Lycosidae	Tigrosa	helluo	Galapagos Is.	657 bp	1	DQ127407	657 (27 'N')		-		-		-		-
Hogna jacquesbreli	Lycosidae	Hogna	jacquesbreli	Galapagos Is.	959 bp	2	GU395010	657 (12 'N')	KF533228	302 (29 'N')		-		-		-
Hogna junco	Lycosidae	Hogna	junco	Galapagos Is.	1787 bp	3	GU395002	657 (12 'N')	KF533230	302 (29 'N')		-	KF533142	828 (99 'N', 34 indels)		-
Hogna snodgrassi	Lycosidae	Hogna	snodgrassi	Galapagos Is.	1787 bp	3	GU394993	657 (12 'N')	KF533253	302 (29 'N')		-	GU395078	828 (95 'N', 37 indels)		-
Hogna himalayensis	Lycosidae	Hogna	himalayensis	India (India, Bhutan, China)	657 bp	1	MK392995	657 (72 'N')		-		-		-		-
hing dg LC201	Lycosidae	Hogna	ingens	Madeira Is., Desertas	1485 bp	2	TBU	657 (4 'N')		-		-	TBU	828 (20 'N', 39 indels)		-
hW dg LC331	Lycosidae	Hogna	isambertoi sp. nov	Madeira Is., Desertas	2087 bp	4	TBU	657 (4 'N')	TBU	302 (3 'N')	TBU	300 (21 indels)	TBU	828 (57 'N', 39 indels)		-
hsch if LC213	Lycosidae	Hogna	maderiana	Madeira Is., Ilhéu de Ferro	1485 bp	2	TBU	657 (4 'N')		-		-	TBU	828 (40 indels)		-
hnon ma LC253	Lycosidae	Hogna	blackwalli sp. reval.	Madeira Is., Madeira	2039 bp	3	TBU	657 (207 'N')		-		-	TBU	828 (40 indels)	TBU	554 (160 'N')
hhee ma LC287	Lycosidae	Hogna	heeri	Madeira Is., Madeira	2039 bp	3	TBU	657 (144 'N')		-		-	TBU	828 (40 indels)	TBU	554 (160 'N')
hins ma LC242	Lycosidae	Hogna	insularum	Madeira Is., Madeira	1485 bp	2	TBU	657 (4 'N')		-		-	TBU	828 (39 indels)		-
hins ma LC249	Lycosidae	Hogna	insularum	Madeira Is., Madeira	1787 bp	3	TBU	657 (4 'N')	TBU	302 (3 'N')		-	TBU	828 (15 'N', 39 indels)		-
hmad ma LC324	Lycosidae	Hogna	nonannulata	Madeira Is., Madeira	1787 bp	3	TBU	657 (4 'N')	TBU	302 (8 'N')		-	TBU	828 (39 indels)		-
Hogna sp 1GAB PAK	Lycosidae	Hogna	sp. 1GAB PAK	Pakistan	657 bp	1	JF884447	657		-		-		-		-
Hogna sp 2GAB PAK	Lycosidae	Hogna	sp. 2GAB PAK	Pakistan	657 bp	1	MK154796	657 (52 'N')		-		-		-		-
Hogna radiata PLANAS	Lycosidae	Hogna	radiata	Spain (Mediterranean, Central Europe to Central Asia, Central Africa)	2266 bp	5	KC550817	432	MK524686	227	KC551070	299 (43 'N', 18 indels)	KC550823	754 (85 'N', 125 indels)	MK524654	554
radiata CRBA-LC1315	Lycosidae	Hogna	radiata	Spain (Mediterranean, Central Europe to Central Asia, Central Africa)	2341 bp	4	TBU	657 (91 'N')	TBU	302 (8 'N')		-	TBU	828 (188 'N', 33 indels)	TBU	554 (231 'N')
Hogna cf frondicola	Lycosidae	Hogna	cf. frondicola	USA (USA, Canada)	1476 bp	3	KY017782	363 (4 'N')	KY018283	285		-	KY017166	828 (85 'N', 126 indels)		-
Hygrolycosa rubrofasciata	Lycosidae	Hygrolycosa	rubrofasciata		2622 bp	5	-	657	MK524712	294	DQ019812	297 (21 indels)	MK524617	820 (85 'N', 124 indels)	DQ019665	554
Katableps pudicus	Lycosidae	Katableps	pudicus		1763 bp	3	SPDAR1381-16	639	MK524687	296		-	MK524618	828 (85 'N', 125 indels)		-
Knoelle clara	Lycosidae	Knoelle	clara		1631 bp	3	-	-		-	DQ019818	300 (23 indels)	DQ019714	777 (85 'N', 128 indels)	DQ019667	554
Lobizon corondaensis	Lycosidae	Lobizon	humilis		2337 bp	4	SPDAR252-13	657	MK524711	298		-	MK524619	828 (85 'N', 120 indels)	MK524655	554
Lycosa baulnyi	Lycosidae	Lycosa	baulnyi		1690 bp	3	KC550802	636 (22 'N')		-	KC550960	300 (44 'N', 18 indels)	KC550848	754 (85 'N', 125 indels)		-
Lycosa bedeli	Lycosidae	Lycosa	bedeli		1675 bp	3	KC550713	621 (3 'N')		-	KC551047	300 (44 'N', 18 indels)	KC550831	754 (85 'N', 125 indels)		-
Lycosa erythrognatha	Lycosidae	Lycosa	erythrognatha	Argentina	2587 bp	5	SPDAR393-14	657	MK524689	299	DQ019782	300 (21 indels)	DQ019729	777 (85 'N', 127 indels)	DQ019670	554
Lycosa fasciiventris	Lycosidae	Lycosa	fasciiventris		1506 bp	3	KC550722	453		-	KC551079	299 (43 'N', 18 indels)	KC550820	754 (85 'N', 125 indels)		-
Lycosa hispanica	Lycosidae	Lycosa	hispanica		1690 bp	3	KC550661	636	MK524690	-	KC550969	300 (44 'N', 18 indels)	KC550845	754 (85 'N', 125 indels)		-
Lycosa munieri	Lycosidae	Lycosa	munieri		1684 bp	3	KC550749	630		-	KC550945	300 (76 'N', 17 indels)	KC550830	754 (85 'N', 125 indels)		-
Lycosa oculata	Lycosidae	Lycosa	oculata		1390 bp	2	KC550670	636		-		-	KC550829	754 (85 'N', 125 indels)		-
Lycosa suboculata	Lycosidae	Lycosa	suboculata		1675 bp	3	KC550696	621		-	KC551000	300 (44 'N', 18 indels)	KC550862	754 (85 'N', 125 indels)		-
Lycosa tarantula PLANAS	Lycosidae	Lycosa	tarantula		1979 bp	4	KC550669	372		-	KC551085	299 (43 'N', 18 indels)	KC550842	754 (85 'N', 125 indels)	DQ019666	554
Lycosa vachoni	Lycosidae	Lycosa	vachoni		1668 bp	3	KC550775	615		-	KC551088	299 (43 'N', 17 indels)	KC550833	754 (85 'N', 125 indels)		-
Melocosa fumosa	Lycosidae	Melocosa	fumosa		1233 bp	3	SPICA359-10	657	MK524691	293	MK524593	283 (21 indels)		-		-
Monaeses sp SP29	Thomisidae	Monaeses	sp.		2052 bp	4	KY017989	657	KY018487	285	KY015631	300 (22 indels)	KY017438	810 (540 'N', 32 indels)		-
Navira naguan	Lycosidae	Navira	naguan		2487 bp	5	SPDAR376-14	657	MK524692	302	MK524594	291 (21 indels)	MK524621	689 (85 'N', 122 indels)	MK524657	548
Neoctenus comosus	Trechaleidae	Neoctenus	comosus		1813 bp	4	SPDAR396-14	657	MK524693	302	MK524595	300 (21 indels)		-	MK524658	554
Notocosa bellicosa	Lycosidae	Notocosa	bellicosa		2042 bp	4	SPDAR1452-16	411		-	DQ019789	300 (29 indels)	DQ019750	777 (85 'N', 127 indels)	DQ019684	554
Ovia procurva	Lycosidae	Ovia	sp.		2608 bp	5	SPDAR1383-16	657	MK524694	302	MK524595	284 (21 indels)	MK524622	820 (85 'N', 126 indels)	MK524659	545
Oxyopes sp POLOTOW	Oxyopidae	Oxyopes	sp.		1642 bp	3	KM225117	657	KM225217	294		-	KM225064	691 (85 'N', 129 indels)		-
Paradossenus longipes ALBO	Trechaleidae	Paradossenus	longipes		2310 bp	5	KY190316	372	KY190288	284	KY190238	295 (21 indels)	KY190301	811 (85 'N', 149 indels)	MK524660	548
Paratrechalea ornata ALBO	Trechaleidae	Paratrechalea	ornata		2416 bp	5	SPDAR1332-15	657	KY190279	287	KY190229	295 (22 indels)	KY190293	822 (85 'N', 124 indels)	KY199545	355
Pardosa alacris	Lycosidae	Pardosa	alacris		1629 bp	3	SPDAR1298-15	657 (27 'N')	MK524695	296		-	MK524623	676 (85 'N', 124 indels)		-
Pardosa amentata	Lycosidae	Pardosa	amenata		1778 bp	3	SPDAR1281-15	657	MK524696	293		-	MK524624	828 (86 'N', 125 indels)		-
Pardosa astrigera	Lycosidae	Pardosa	astrigera		848 bp	2	-	-		-	DQ019792	300 (21 indels)		-	DQ019685	548
Pardosa brevivulva	Lycosidae	Pardosa	brevivulva		848 bp	2	-	-		-	DQ019793	300 (21 indels)		-	DQ019686	548
Pardosa flammula	Lycosidae	Pardosa	flammula		1476 bp	3	SPDAR404-14	657		-	MK524597	292 (25 indels)		-	MK524661	527
Pardosa hedini	Lycosidae	Pardosa	hedini		848 bp	2	-	-		-	DQ019795	300 (21 indels)		-	DQ019690	548
Pardosa isago	Lycosidae	Pardosa	isago		848 bp	2	-	-		-	DQ019796	300 (21 indels)		-	DQ019691	548
Pardosa laura	Lycosidae	Pardosa	laura		1286 bp	3	KY467121	438		-	DQ019797	300 (21 indels)		-	DQ019692	548
Pardosa lugubris	Lycosidae	Pardosa	lugubris		2631 bp	5	SPDAR1279-15	657	MK524697	299	MK524598	299 (9 'N', 21 indels)	MK524625	828 (85 'N', 125 indels)	DQ019693	548
Pardosa palustris	Lycosidae	Pardosa	palustris		1505 bp	3	-	657		-	DQ019799	300 (22 indels)		-	DQ019694	548
Pardosa prativaga	Lycosidae	Pardosa	prativaga		1309 bp	4	KY190313	372 (2 'N')	KY190284	287	KY190235	295 (21 indels)		-	KY199549	355
Pardosa pseudoannulata	Lycosidae	Pardosa	pseudoannula		1488 bp	3	SPDAR1376-16	648		-	MK524599	292 (20 indels)	MK524626	-	MK524662	548
Pavocosa gallopavo	Lycosidae	Pavocosa	gallopavo		2258 bp	4	SPDAR365-14	657		-	DQ019800	300 (21 indels)	DQ019735	777 (85 'N', 129 indels)	DQ019695	524 (1 'N')
Perenethis fascigera	Pisauridae	Perenethis	fascigera		2074 bp	5	KY190318	372	KY190289	283	KY190240	295 (22 indels)	KY190303	779 (85 'N', 125 indels)	KY199554	345
Phoneutria fera	Ctenidae	Phoneutria	fera		2070 bp	4	KY017637	657	KY018164	285	KY015340	300 (21 indels)	KY016986	828 (85 'N', 128 indels)		-
Pirata piraticus	Lycosidae	Pirata	piraticus		2322 bp	4	SPDAR1282-15	657		-	MK524600	292 (21 indels)	MK524628	828 (85 'N', 138 indels)	MK524663	545
Pirata subpiraticus	Lycosidae	Pirata	subpiraticus		2313 bp	4	JN817187	637 (2 'N')		-	DQ019804	300 (24 indels)	JN816979	828 (85 'N', 125 indels)	DQ019698	548
Piratula hygrophila	Lycosidae	Piratula	hygrophilus		2336 bp	4	SPDAR1302-15	654 (1 'N')		-	DQ019801	300 (29 indels)	MK524627	828 (85 'N', 125 indels)	DQ019696	554
Pisaura lama	Pisauridae	Pisaura	lama		1828 bp	4	KY190317	372		-	KY190239	293 (22 indels)	KY190302	816 (85 'N', 125 indels)	KY199553	347
Pisaura mirabilis	Pisauridae	Pisaura	mirabilis		1478 bp	3	KY190314	372	KY190285	286		-	KY190298	820 (85 'N', 124 indels)		-
Pisaura quadrilineata	Pisauridae	Pisaura	quadrilineata		1834 bp	4	KY190319	372	KY190290	287		-	KY190304	820 (85 'N', 125 indels)	KY199555	355
Pisaurina mira	Pisauridae	Pisaurina	mira		1959 bp	4	KY017877	546	KY018382	285	KY015531	300 (21 indels)	KY017304	828 (85 'N', 126 indels)		-
Pterartoriola sp	Lycosidae	Proevippa	albiventris		1111 bp	2	SPDAR1380-16	-	MK524698	287		-	MK524629	824 (85 'N', 125 indels)		-
Psechrus cebu	Psechridae	Psechrus	cebu		1671 bp	3	KM225120	606	KM225221	294		-	KM225068	771 (85 'N', 125 indels)		-
Rabidosa punctulata	Lycosidae	Rabidosa	punctulata		2285 bp	4	-	654		-	DQ019806	300 (23 indels)	DQ019736	777 (85 'N', 128 indels)	DQ019700	554
Rabidosa rabida	Lycosidae	Rabidosa	rabida		2614 bp	5	SPDAR1404-16	636	MK524699	296	DQ019807	300 (24 indels)	KY017171	828 (85 'N', 126 indels)	DQ019701	554
Schizocosa malitiosa	Lycosidae	Schizocosa	malitiosa	Uruguay	1005 bp	3	KY190307	372	KY190277	278		-		-	KY199543	355
Schizocosa ocreata	Lycosidae	Schizocosa	ocreata		2122 bp	4	KY017784	654		-	KY015465	300 (23 indels)	KY017172	788 (85 'N', 126 indels)	AF223242	380
Sidymella sp CG211	Thomisidae	Sidymella	sp.		2070 bp	4	KY017991	657	KY018489	285	KY015632	300 (23 indels)	KY017440	828 (85 'N', 123 indels)		-
Simorcus cf asiaticus MR381	Thomisidae	Simorcus	cf. asiaticus		2070 bp	4	KY017992	657	KY018490	285	KY015633	300 (23 indels)	KY017441	828 (85 'N', 127 indels)		-
Sosippus michoaucanus	Lycosidae	Sosippus	michohaucanus		1513 bp	3	SPDAR1388-16	657	MK524700	302		-		-	MK524664	554
Sosippus placidus	Lycosidae	Sosippus	placidus		2482 bp	5	-	600		251	DQ019808	300 (20 indels)	DQ019752	777 (85 'N', 128 indels)	DQ019702	554
Stephanopis ditissima	Thomisidae	Stephanopis	ditissima		2070 bp	4	KY017993	657	KY018491	285	KY015634	300 (24 indels)	KY017442	828 (85 'N', 125 indels)		-
Strophius cf albofasciatus MR189	Thomisidae	Strophius	cf. albofasciatus		2070 bp	4	KY017996	657	KY018494	285	KY015636	300 (23 indels)	KY017445	828 (85 'N', 127 indels)		-
Tasmanicosa godeffroyi	Lycosidae	Tasmanicosa	godeffroyi		1631 bp	3	-	-		-	DQ019809	300 (30 indels)	DQ019716	777 (85 'N', 126 indels)	DQ019671	554
Tasmanicosa leuckarti	Lycosidae	Tasmanicosa	leuckartii		1631 bp	3	-	-		-	DQ019810	300 (23 indels)	DQ019717	777 (85 'N', 126 indels)	DQ019672	554
Tetralycosa oraria	Lycosidae	Tetralycosa	oraria		1627 bp	3	-	-		-	DQ019811	296 (24 indels)	DQ019720	777 (85 'N', 126 indels)	DQ019703	554
Thaumasia heterogyna	Pisauridae	Thaumasia	heterogyna		2119 bp	5	KY190315	372	KY190286	287 (1 'N')	KY190236	295 (30 'N', 21 indels)	KY190299	810 (85 'N', 126 indels)	KY199551	355
Thaumasia hirsutochela	Pisauridae	Thaumasia	hirsutochela		1695 bp	3	KM225124	630	KM225225	294		-	KM225073	771 (85 'N', 124 indels)		-
Thaumasia velox	Pisauridae	Thaumasia	velox		2614 bp	5	SPDAR967-15	645	MK524702	298	KY190237	294 (22 indels)	MK524630	823 (85 'N', 124 indels)	MK524665	554
Thomisus onustus	Thomisidae	Thomisus	onustus		2037 bp	4	KY018001	624	KY018498	285	KY015638	300 (22 indels)	KY017449	828 (85 'N', 127 indels)		-
Tigrosa georgicola	Lycosidae	Tigrosa	georgicola		2074 bp	4	SPDAR1400-16	657 (20 'N')	MK524703	302	MK524601	291 (26 indels)	MK524631	824 (85 'N', 124 indels)		-
Tmarus holmbergi	Thomisidae	Tmarus	holmbergi		2070 bp	4	KY018004	657 (1 'N')	KY018501	285	KY015639	300 (21 indels)	KY017452	828 (85 'N', 127 indels)		-
Tolma sp CG283	Pisauridae	Tolma	sp.		1413 bp	3	KY017878	-	KY018383	285	KY015532	300 (21 indels)	KY017305	828 (85 'N', 125 indels)		-
Treabeops aurantiacus	Lycosidae	Trabeops	aurantiacus		1477 bp	2	ARONW1725-15	657		-		-	MK524632	820 (85 'N', 124 indels)		-
Trechalea bucculenta	Trechaleidae	Trechalea	buccullenta		1309 bp	4	KY190311	372	KY190282	287	KY190233	295 (21 indels)		-	KY199548	355
Trechaleoides biocellata	Trechaleidae	Trechaleoides	biocellata		2070 bp	4	KY018027	657	KY018520	285	KY015653	300 (22 indels)	KY017475	828 (85 'N', 126 indels)		-
Trechaleoides keyserlingi ALBO	Trechaleidae	Trechaleoides	keyserlingi		1239 bp	3	SPDAR403-14	657	KY190276	287	MK524602	295 (21 indels)		-		-
Tricassa deserticola	Lycosidae	Tricassa	deserticola		1130 bp	2	-	-	MK524704	302		-	MK524633	828 (85 'N', 125 indels)		-
Trochosa ruricola	Lycosidae	Trochosa	ruricola		2318 bp	4	GBCNC087-09	642		-	DQ019814	300 (21 indels)	JN816972	828 (85 'N', 124 indels)	DQ019704	548
Trochosa terricola	Lycosidae	Trochosa	terricola		2589 bp	5	SPDAR1277-15	657	MK524705	302	DQ019813	299 (48 'N', 20 indels)	DQ019739	777 (85 'N', 127 indels)	DQ019705	554
Varacosa avara	Lycosidae	Varacosa	avara		2590 bp	5	SPDAR1398-16	657	MK524706	302	DQ019817	300 (32 indels)	DQ019740	777 (85 'N', 129 indels)	DQ019707	554
Venatrix konei	Lycosidae	Venatrix	konei		1544 bp	3	-	-		-	DQ019820	278 (29 indels)	DQ019742	712 (85 'N', 125 indels)	DQ019708	554
Venonia micarioides	Lycosidae	Venonia	micarioides		2268 bp	4	SPDAR1393-16	657		-	DQ019819	300 (22 indels)	DQ019738	777 (85 'N', 128 indels)	DQ019709	534
Vesubia juglorum	Lycosidae	Vesubia	jugorum		1787 bp	3	MK524717	657 (24 'N', 1 indels)	MK524707	302 (9 'N')		-	MK524634	828 (91 'N', 125 indels)		-
Wadicosa fidelis	Lycosidae	Wadicosa	fidelis		2417 bp	5	KP100666	657	MK524708	251	KP100666	300 (21 indels)	MK524635	661 (85 'N', 126 indels)	KP100666	548
Xerolycosa nemoralis	Lycosidae	Xerolycosa	nemoralis		2633 bp	5	SPDAR1291-15	657	MK524709	302	DQ019821	300 (22 indels)	MK524636	820 (85 'N', 126 indels)	DQ019710	554
Xysticus sp SP40	Thomisidae	Xysticus	sp.		2037 bp	4	KY018005	624	KY018502	285	KY015640	300 (22 indels)	KY017453	828 (85 'N', 127 indels)		-
Zoica sp	Lycosidae	Zoica	sp.		2545 bp	5	SPDAR1372-16	657	MK524713	288	MK524603	299 (60 'N', 20 indels)	MK524637	759 (85 'N', 126 indels)	MK524666	542
